# Supplementary material for: Taming the giant: towards a global sectional taxonomy for the big genus Artemisia
Source: BMC Plant Biol. 2026 May 28;26:1276. doi: 10.1186/s12870-026-08951-7 (PMC13412308; doi:10.1186/s12870-026-08951-7)
Supplement: Supplementary file 1 — Supplementary Material 1. List of taxa included in the phylogenetic analysis, with associated herbarium voucher details and GenBank accession numbers. [file 12870_2026_8951_MOESM1_ESM.xlsx]

## Sheet: Sheet1
Supplementary Material 1. List of taxa included in the phylogenetic analysis, with associated herbarium voucher details and GenBank accession numbers.
Species	Voucher/collection	Region of origin/Country	Herbarium	Identifier	Bioproject	BioSample	SRA accession	Data sources
Ajaniopsis penicilliformis (= Artemisia penicilliformis)	Tibet Team 6036	China	PE (Institute of Botany, Chinese Academy of Sciences)	Bohan Jiao and Tiangang Gao	——	——	——	Jiao & al., 2025; https://doi.org/10.6084/m9.figshare.28164335
Artemisia abaensis	J.Y. Zheng 302	China	PE (Institute of Botany, Chinese Academy of Sciences)	Bohan Jiao and Tiangang Gao	PRJNA909040	SAMN32105323	SRR22696435	Jiao & al., 2025; https://doi.org/10.6084/m9.figshare.28164335
Artemisia abrotanum	leg. Ign. s.n.	Kazakhstan	UC (University of California)	Sadia Malik	——	——	——	Jiao & al., 2025; https://doi.org/10.6084/m9.figshare.28164335
Artemisia absinthium	G.T. Gao 5409	China	PE (Institute of Botany, Chinese Academy of Sciences)	Bohan Jiao and Tiangang Gao	PRJNA909040	SAMN32105452	SRR22572382	Jiao & al., 2025; https://doi.org/10.6084/m9.figshare.28164335
Artemisia adamsii	——	China	PE (Institute of Botany, Chinese Academy of Sciences)	Bohan Jiao and Tiangang Gao	——	——	——	Jiao & al., 2025; https://doi.org/10.6084/m9.figshare.28164335
Artemisia afra	G.T. Gao 7478	Africa	PE (Institute of Botany, Chinese Academy of Sciences)	Bohan Jiao and Tiangang Gao	PRJNA909040	SAMN32105468	SRR22572532	Jiao & al., 2025; https://doi.org/10.6084/m9.figshare.28164335
Artemisia aksaiensis	MW0192279	China	MW (Moscow State University)	Bohan Jiao and Tiangang Gao	——	——	——	Jiao & al., 2025; https://doi.org/10.6084/m9.figshare.28164335
Artemisia alaskana	MW0581043	Canada	MW (Moscow State University)	Bohan Jiao and Tiangang Gao	——	——	——	Jiao & al., 2025; https://doi.org/10.6084/m9.figshare.28164335
Artemisia alba	BCN 26623	Spain	BCN (University of Barcelona)	Bohan Jiao and Tiangang Gao	PRJNA909040	SAMN32105632	SRR22572696	Jiao & al., 2025; https://doi.org/10.6084/m9.figshare.28164335
Artemisia albicans	MHA 100-1611	USA	MHA (Main Botanical Garden of the Russian Academy of Sciences)	Bohan Jiao and Tiangang Gao	——	——	——	Jiao & al., 2025; https://doi.org/10.6084/m9.figshare.28164335
Artemisia albicaulis	LE 10001613	Tajikistan	LE (Komarov Botanical Institute of the Russian Academy of Sciences)	Bohan Jiao and Tiangang Gao	——	——	——	Jiao & al., 2025; https://doi.org/10.6084/m9.figshare.28164335
Artemisia albicerata	LE 10001188	Kazakhstan	LE (Komarov Botanical Institute of the Russian Academy of Sciences)	Bohan Jiao and Tiangang Gao	——	——	——	Jiao & al., 2025; https://doi.org/10.6084/m9.figshare.28164335
Artemisia algeriensis	LE 10001048	Algeria	LE (Komarov Botanical Institute of the Russian Academy of Sciences)	Bohan Jiao and Tiangang Gao	——	——	——	Jiao & al., 2025; https://doi.org/10.6084/m9.figshare.28164335
Artemisia alpina	MW 1009309	Russian Federation	MW (Moscow State University)	Bohan Jiao and Tiangang Gao	——	——	——	Jiao & al., 2025; https://doi.org/10.6084/m9.figshare.28164335
Artemisia anethifolia	C.Chen 204	China	PE (Institute of Botany, Chinese Academy of Sciences)	Bohan Jiao and Tiangang Gao	PRJNA909040	SAMN32105763	SRR22572894	Jiao & al., 2025; https://doi.org/10.6084/m9.figshare.28164335
Artemisia anethoides	J.Y. Zheng NE 001	China	PE (Institute of Botany, Chinese Academy of Sciences)	Bohan Jiao and Tiangang Gao	PRJNA909040	SAMN32106371	SRR22573183	Jiao & al., 2025; https://doi.org/10.6084/m9.figshare.28164335
Artemisia angustissima	J.Y. Zheng NE 050	China	PE (Institute of Botany, Chinese Academy of Sciences)	Bohan Jiao and Tiangang Gao	PRJNA909040	SAMN32106374	SRR22696647	Jiao & al., 2025; https://doi.org/10.6084/m9.figshare.28164335
Artemisia annua	B.H. Jiao and S.Q. Zhao 231	China	PE (Institute of Botany, Chinese Academy of Sciences)	Bohan Jiao and Tiangang Gao	PRJNA909040	SAMN32107299	SRR22573198	Jiao & al., 2025; https://doi.org/10.6084/m9.figshare.28164335
Artemisia anomala	LiangYL027	China	KUN (Kunming Institute of Botany, Chinese Academy of Sciences)	Bohan Jiao and Tiangang Gao	PRJNA909040	SAMN32107318	SRR22573199	Jiao & al., 2025; https://doi.org/10.6084/m9.figshare.28164335
Artemisia aralensis	——	Kazakhstan	——	Maria Sanz	——	——	——	Jiao & al., 2025; https://doi.org/10.6084/m9.figshare.28164335
Artemisia araxina	BCN 12490	Spain	BCN (University of Barcelona)	Bohan Jiao and Tiangang Gao	PRJNA909040	SAMN32107360	SRR22573218	Jiao & al., 2025; https://doi.org/10.6084/m9.figshare.28164335
Artemisia arborescens	BC 931093	Spain	BC (Institut Botànic de Barcelona)	Bohan Jiao and Tiangang Gao	PRJNA909040	SAMN32210989	SRR22859246	Jiao & al., 2025; https://doi.org/10.6084/m9.figshare.28164335
Artemisia arbuscula	L.Shultz 10132	USA	UTC (Utah State University)	Bohan Jiao and Tiangang Gao	——	——	——	Jiao & al., 2025; https://doi.org/10.6084/m9.figshare.28164335
Artemisia arctica	MW0956592	Russia	MW (Moscow State University)	Bohan Jiao and Tiangang Gao	——	——	——	Jiao & al., 2025; https://doi.org/10.6084/m9.figshare.28164335
Artemisia arctisibirica	LE 10001974	Russia	LE (Komarov Botanical Institute of the Russian Academy of Sciences)	Bohan Jiao and Tiangang Gao	——	——	——	Jiao & al., 2025; https://doi.org/10.6084/m9.figshare.28164335
Artemisia arenaria	MW 0727982	Kazakhstan	MW (Moscow State University)	Bohan Jiao and Tiangang Gao	——	——	——	Jiao & al., 2025; https://doi.org/10.6084/m9.figshare.28164335
Artemisia arenicola	LE 10001238	Iran	LE (Komarov Botanical Institute of the Russian Academy of Sciences)	Bohan Jiao and Tiangang Gao	——	——	——	Jiao & al., 2025; https://doi.org/10.6084/m9.figshare.28164335
Artemisia argentea	BCN 99574	Spain	BCN (University of Barcelona)	Bohan Jiao and Tiangang Gao	PRJNA909040	SAMN32210991	SRR22859157	Jiao & al., 2025; https://doi.org/10.6084/m9.figshare.28164335
Artemisia argyi	B.H. Jiao _sn	China	PE (Institute of Botany, Chinese Academy of Sciences)	Bohan Jiao and Tiangang Gao	PRJNA909040	SAMN32064824	SRR22541711	Jiao & al., 2025; https://doi.org/10.6084/m9.figshare.28164335
Artemisia argyrophylla	G.T. Gao 5337	China	PE (Institute of Botany, Chinese Academy of Sciences)	Bohan Jiao and Tiangang Gao	PRJNA909040	SAMN32105720	SRR22572836	Jiao & al., 2025; https://doi.org/10.6084/m9.figshare.28164335
Artemisia armeniaca	BC 963395	Spain	BC (Institut Botànic de Barcelona)	Bohan Jiao and Tiangang Gao	PRJNA909040	SAMN32112100	SRR22574733	Jiao & al., 2025; https://doi.org/10.6084/m9.figshare.28164335
Artemisia aschurbajewi	——	Kyrgyzstan	——	Christopher R. Hobbs and Bruce G. Baldwin	——	——	——	Jiao & al., 2025; https://doi.org/10.6084/m9.figshare.28164335
Artemisia assurgens	MW 0192346	Russian Federation	MW (Moscow State University)	Bohan Jiao and Tiangang Gao	——	——	——	Jiao & al., 2025; https://doi.org/10.6084/m9.figshare.28164335
Artemisia atlantica	LE 10001460	Algeria	LE (Komarov Botanical Institute of the Russian Academy of Sciences)	Bohan Jiao and Tiangang Gao	——	——	——	Jiao & al., 2025; https://doi.org/10.6084/m9.figshare.28164335
Artemisia atrata	Twibell, J 1989.12	France	UC (University of California)	Direct Submission (GenBank)	——	——	——	Jiao & al., 2025; https://doi.org/10.6084/m9.figshare.28164335
Artemisia atrovirens	——	China	——	Sajjad Sarikhan	——	——	——	Jiao & al., 2025; https://doi.org/10.6084/m9.figshare.28164335
Artemisia aucheri	——	Afghanistan	——	Christopher R. Hobbs and Bruce G. Baldwin	——	——	——	Jiao & al., 2025; https://doi.org/10.6084/m9.figshare.28164335
Artemisia aurata	Liuetal526	China	KUN (Kunming Institute of Botany, Chinese Academy of Sciences)	Bohan Jiao and Tiangang Gao	PRJNA909040	SAMN32108333	SRR22573448	Jiao & al., 2025; https://doi.org/10.6084/m9.figshare.28164335
Artemisia australis	LE 1001485	USA	LE (Komarov Botanical Institute of the Russian Academy of Sciences)	Bohan Jiao and Tiangang Gao	——	——	——	Jiao & al., 2025; https://doi.org/10.6084/m9.figshare.28164335
Artemisia austriaca	G.T. Gao 5031	China	PE (Institute of Botany, Chinese Academy of Sciences)	Bohan Jiao and Tiangang Gao	PRJNA909040	SAMN32112336	SRR22574943	Jiao & al., 2025; https://doi.org/10.6084/m9.figshare.28164335
Artemisia austroyunnanensis	G.J. Zhang 213	China	PE (Institute of Botany, Chinese Academy of Sciences)	Bohan Jiao and Tiangang Gao	PRJNA909040	SAMN32108334	SRR22696437	Jiao & al., 2025; https://doi.org/10.6084/m9.figshare.28164335
Artemisia balchanorum	MW0884760	Turkmenistan	MW (Moscow State University)	Bohan Jiao and Tiangang Gao	——	——	——	Jiao & al., 2025; https://doi.org/10.6084/m9.figshare.28164335
Artemisia baldshuanica	Filatova, N. s.n. (9/30/1982)	Afghanistan	UC (University of California)	Maria Sanz	——	——	——	Jiao & al., 2025; https://doi.org/10.6084/m9.figshare.28164335
Artemisia bargusinensis	J.Y. Zheng XH 023	China	PE (Institute of Botany, Chinese Academy of Sciences)	Bohan Jiao and Tiangang Gao	PRJNA909040	SAMN32112437	SRR22575250	Jiao & al., 2025; https://doi.org/10.6084/m9.figshare.28164335
Artemisia barrelieri	——	Spain	——	Direct Submission (GenBank)	——	——	——	Jiao & al., 2025; https://doi.org/10.6084/m9.figshare.28164335
Artemisia baxoiensis	B.H. Jiao and J.Y. Zheng671	China	PE (Institute of Botany, Chinese Academy of Sciences)	Bohan Jiao and Tiangang Gao	PRJNA909040	SAMN32112103	SRR22574739	Jiao & al., 2025; https://doi.org/10.6084/m9.figshare.28164335
Artemisia bicolor	LE 10001521	Afghanistan	LE (Komarov Botanical Institute of the Russian Academy of Sciences)	Bohan Jiao and Tiangang Gao	——	——	——	Jiao & al., 2025; https://doi.org/10.6084/m9.figshare.28164335
Artemisia biennis	Arnold TieH. Ma 15698	USA	PE (Institute of Botany, Chinese Academy of Sciences)	Bohan Jiao and Tiangang Gao	PRJNA909040	SAMN32112104	SRR22574740	Jiao & al., 2025; https://doi.org/10.6084/m9.figshare.28164335
Artemisia bigelovii	LE 1001532	USA	LE (Komarov Botanical Institute of the Russian Academy of Sciences)	Bohan Jiao and Tiangang Gao	——	——	——	Jiao & al., 2025; https://doi.org/10.6084/m9.figshare.28164335
Artemisia blepharolepis	J.Y. Zheng XH 069	China	PE (Institute of Botany, Chinese Academy of Sciences)	Bohan Jiao and Tiangang Gao	PRJNA909040	SAMN32112101	SRR22574738	Jiao & al., 2025; https://doi.org/10.6084/m9.figshare.28164335
Artemisia borealis	MW0952018	Russia	MW (Moscow State University)	Bohan Jiao and Tiangang Gao	——	——	——	Jiao & al., 2025; https://doi.org/10.6084/m9.figshare.28164335
Artemisia borotalensis	J.Y. Zheng and C. Chen 450	China	PE (Institute of Botany, Chinese Academy of Sciences)	Bohan Jiao and Tiangang Gao	PRJNA909040	SAMN32210997	SRR22859139	Jiao & al., 2025; https://doi.org/10.6084/m9.figshare.28164335
Artemisia brachanthemoides (=Kaschgaria brachanthemoides)	MHA 100-1637	Kazakhstan	MHA (Main Botanical Garden of the Russian Academy of Sciences)	Bohan Jiao and Tiangang Gao	——	——	——	Jiao & al., 2025; https://doi.org/10.6084/m9.figshare.28164335
Artemisia brachyloba	Ximeng 9352	China	PE (Institute of Botany, Chinese Academy of Sciences)	Bohan Jiao and Tiangang Gao	PRJNA909040	SAMN32210998	SRR22859096	Jiao & al., 2025; https://doi.org/10.6084/m9.figshare.28164335
Artemisia brachyphylla	C.Chen 251	China	PE (Institute of Botany, Chinese Academy of Sciences)	Bohan Jiao and Tiangang Gao	PRJNA909040	SAMN32210999	SRR22859244	Jiao & al., 2025; https://doi.org/10.6084/m9.figshare.28164335
Artemisia brevifolia	——	India	——	Christopher R. Hobbs and Bruce G. Baldwin	——	——	——	Jiao & al., 2025; https://doi.org/10.6084/m9.figshare.28164335
Artemisia caerulescens	leg. Ign. s.n. (9/17/2002)	Spain	UC (University of California)	Sadia Malik	——	——	——	Jiao & al., 2025; https://doi.org/10.6084/m9.figshare.28164335
Artemisia caespitosa	LE 1002010	Russian Federation	LE (Komarov Botanical Institute of the Russian Academy of Sciences)	Bohan Jiao and Tiangang Gao	——	——	——	Jiao & al., 2025; https://doi.org/10.6084/m9.figshare.28164335
Artemisia californica	LE 1001722	USA	LE (Komarov Botanical Institute of the Russian Academy of Sciences)	Bohan Jiao and Tiangang Gao	——	——	——	Jiao & al., 2025; https://doi.org/10.6084/m9.figshare.28164335
Artemisia calophylla	ZhongY795	China	KUN (Kunming Institute of Botany, Chinese Academy of Sciences)	Bohan Jiao and Tiangang Gao	PRJNA909040	SAMN32112224	SRR22696344	Jiao & al., 2025; https://doi.org/10.6084/m9.figshare.28164335
Artemisia camelorum	——	Canada	——	Meiklejohn	——	——	——	Jiao & al., 2025; https://doi.org/10.6084/m9.figshare.28164335
Artemisia campbellii	B.H. Jiao and J.Y. Zheng131	China	PE (Institute of Botany, Chinese Academy of Sciences)	Bohan Jiao and Tiangang Gao	PRJNA909040	SAMN32112185	SRR22696346	Jiao & al., 2025; https://doi.org/10.6084/m9.figshare.28164335
Artemisia campestris	J.H. Shen 846	Russia	PE (Institute of Botany, Chinese Academy of Sciences)	Bohan Jiao and Tiangang Gao	PRJNA909040	SAMN32112436	SRR22575057	Jiao & al., 2025; https://doi.org/10.6084/m9.figshare.28164335
Artemisia cana	L.Shultz 11511	USA	UTC (Utah State University)	Bohan Jiao and Tiangang Gao	PRJNA909040	SAMN32111985	SRR22574734	Jiao & al., 2025; https://doi.org/10.6084/m9.figshare.28164335
Artemisia capillaris	J.Y. Zheng NE 027	China	PE (Institute of Botany, Chinese Academy of Sciences)	Bohan Jiao and Tiangang Gao	PRJNA909040	SAMN32112286	SRR22574941	Jiao & al., 2025; https://doi.org/10.6084/m9.figshare.28164335
Artemisia capitata (= Sphaeromeria capitata)	H16036	USA	UTC (Utah State University)	Bohan Jiao and Tiangang Gao	PRJNA909040	SAMN32112805	SRR22575528	Jiao & al., 2025; https://doi.org/10.6084/m9.figshare.28164335
Artemisia carruthii	Atwood, N. D. 30840	USA	PE (Institute of Botany, Chinese Academy of Sciences)	Bohan Jiao and Tiangang Gao	PRJNA909040	SAMN32211000	SRR22859233	Jiao & al., 2025; https://doi.org/10.6084/m9.figshare.28164335
Artemisia caruifolia	J.H. Shen 957	Russia	PE (Institute of Botany, Chinese Academy of Sciences)	Bohan Jiao and Tiangang Gao	PRJNA909040	SAMN32211001	SRR22859190	Jiao & al., 2025; https://doi.org/10.6084/m9.figshare.28164335
Artemisia chamaemelifolia	BCN 13219	Spain	BCN (University of Barcelona)	Bohan Jiao and Tiangang Gao	PRJNA909040	SAMN32211002	SRR22859227	Jiao & al., 2025; https://doi.org/10.6084/m9.figshare.28164335
Artemisia chinensis (= Crossostephium chinense)*	B.H. Jiao 447	China	PE (Institute of Botany, Chinese Academy of Sciences)	Bohan Jiao and Tiangang Gao	PRJNA909040	SAMN32211003	SRR22859216	Jiao & al., 2025; https://doi.org/10.6084/m9.figshare.28164335
Artemisia chingii	B.H. Jiao and S.Q. Zhao 297	China	PE (Institute of Botany, Chinese Academy of Sciences)	Bohan Jiao and Tiangang Gao	PRJNA909040	SAMN32211004	SRR22859173	Jiao & al., 2025; https://doi.org/10.6084/m9.figshare.28164335
Artemisia cina	——	China	——	Sajjad Sarikhan	——	——	——	Jiao & al., 2025; https://doi.org/10.6084/m9.figshare.28164335
Artemisia ciniformis	——	Iran (Islamic Republic of)	——	Christopher R. Hobbs and Bruce G. Baldwin	——	——	——	Jiao & al., 2025; https://doi.org/10.6084/m9.figshare.28164335
Artemisia codringtonii	LE 10012444	Afghanistan	LE (Komarov Botanical Institute of the Russian Academy of Sciences)	Bohan Jiao and Tiangang Gao	——	——	——	Jiao & al., 2025; https://doi.org/10.6084/m9.figshare.28164335
Artemisia comaiensis	H. Yan and L. Song 125	China	PE (Institute of Botany, Chinese Academy of Sciences)	Bohan Jiao and Tiangang Gao	——	——	——	Jiao & al., 2025; https://doi.org/10.6084/m9.figshare.28164335
Artemisia compacta	J.H. Shen 734	Russia	PE (Institute of Botany, Chinese Academy of Sciences)	Bohan Jiao and Tiangang Gao	PRJNA909040	SAMN32211005	SRR22859162	Jiao & al., 2025; https://doi.org/10.6084/m9.figshare.28164335
Artemisia congesta	MHA1001561	Japan	MHA (Main Botanical Garden of the Russian Academy of Sciences)	Bohan Jiao and Tiangang Gao	——	——	——	Jiao & al., 2025; https://doi.org/10.6084/m9.figshare.28164335
Artemisia constricta	LE 1000556	USA	LE (Komarov Botanical Institute of the Russian Academy of Sciences)	Bohan Jiao and Tiangang Gao	——	——	——	Jiao & al., 2025; https://doi.org/10.6084/m9.figshare.28164335
Artemisia copa	Arroyo, P.J. et al. 94019	Argentina	MO (Missouri Botanical Garden)	Natalia V. Tkach	——	——	——	Jiao & al., 2025; https://doi.org/10.6084/m9.figshare.28164335
Artemisia czekanowskiana	——	Russian Federation	——	Christopher R. Hobbs and Bruce G. Baldwin	——	——	——	Jiao & al., 2025; https://doi.org/10.6084/m9.figshare.28164335
Artemisia czukavinae	LE 10000278	Tajikistan	LE (Komarov Botanical Institute of the Russian Academy of Sciences)	Bohan Jiao and Tiangang Gao	——	——	——	Jiao & al., 2025; https://doi.org/10.6084/m9.figshare.28164335
Artemisia daghestanica	LE 10002600	Russia	LE (Komarov Botanical Institute of the Russian Academy of Sciences)	Bohan Jiao and Tiangang Gao	——	——	——	Jiao & al., 2025; https://doi.org/10.6084/m9.figshare.28164335
Artemisia dalai-lamae	H. Yan and L. Song 320	China	PE (Institute of Botany, Chinese Academy of Sciences)	Bohan Jiao and Tiangang Gao	PRJNA909040	SAMN32112789	SRR22696341	Jiao & al., 2025; https://doi.org/10.6084/m9.figshare.28164335
Artemisia davazamczii	MW0192455	Mongolia	MW (Moscow State University)	Bohan Jiao and Tiangang Gao	——	——	——	Jiao & al., 2025; https://doi.org/10.6084/m9.figshare.28164335
Artemisia demissa	YangYP-Q-5092	China	KUN (Kunming Institute of Botany, Chinese Academy of Sciences)	Bohan Jiao and Tiangang Gao	PRJNA909040	SAMN32112409	SRR22575031	Jiao & al., 2025; https://doi.org/10.6084/m9.figshare.28164335
Artemisia densifolia	LE 10010084	France	LE (Komarov Botanical Institute of the Russian Academy of Sciences)	Bohan Jiao and Tiangang Gao	——	——	——	Jiao & al., 2025; https://doi.org/10.6084/m9.figshare.28164335
Artemisia depauperata	B.H. Jiao and J.Y. Zheng819	China	PE (Institute of Botany, Chinese Academy of Sciences)	Bohan Jiao and Tiangang Gao	PRJNA909040	SAMN32112790	SRR22575518	Jiao & al., 2025; https://doi.org/10.6084/m9.figshare.28164335
Artemisia deserti	LE 1000297	Afghanistan	LE (Komarov Botanical Institute of the Russian Academy of Sciences)	Bohan Jiao and Tiangang Gao	——	——	——	Jiao & al., 2025; https://doi.org/10.6084/m9.figshare.28164335
Artemisia desertorum	YangQE2731	China	KUN (Kunming Institute of Botany, Chinese Academy of Sciences)	Bohan Jiao and Tiangang Gao	PRJNA909040	SAMN32112781	SRR22575471	Jiao & al., 2025; https://doi.org/10.6084/m9.figshare.28164335
Artemisia deversa	Bashan 5562	China	PE (Institute of Botany, Chinese Academy of Sciences)	Bohan Jiao and Tiangang Gao	PRJNA909040	SAMN32119481	SRR22582425	Jiao & al., 2025; https://doi.org/10.6084/m9.figshare.28164335
Artemisia diffusa	unknown	Iran	ALBORZ (Science and Research Branch, Islamic Azad University)	Bohan Jiao and Tiangang Gao	PRJNA909040	SAMN32119451	SRR22582386	Jiao & al., 2025; https://doi.org/10.6084/m9.figshare.28164335
Artemisia dolosa	LE 1002038	Russian Federation	LE (Komarov Botanical Institute of the Russian Academy of Sciences)	Bohan Jiao and Tiangang Gao	——	——	——	Jiao & al., 2025; https://doi.org/10.6084/m9.figshare.28164335
Artemisia douglasiana	H. Ma141	USA	PE (Institute of Botany, Chinese Academy of Sciences)	Bohan Jiao and Tiangang Gao	PRJNA909040	SAMN32211006	SRR22859160	Jiao & al., 2025; https://doi.org/10.6084/m9.figshare.28164335
Artemisia dracunculus	Raiche, R. 52.93	China	UCBG (University of Botswana)	Jaume Pellicer	——	——	——	Jiao & al., 2025; https://doi.org/10.6084/m9.figshare.28164335
Artemisia dubia	LiuJQ-2012-GN-123	China	KUN (Kunming Institute of Botany, Chinese Academy of Sciences)	Bohan Jiao and Tiangang Gao	PRJNA909040	SAMN32211008	SRR22859158	Jiao & al., 2025; https://doi.org/10.6084/m9.figshare.28164335
Artemisia dubjanskyana	MW0884940	Kyrgyzstan	MW (Moscow State University)	Bohan Jiao and Tiangang Gao	——	——	——	Jiao & al., 2025; https://doi.org/10.6084/m9.figshare.28164335
Artemisia dumosa	LE 10010219	Afghanistan	LE (Komarov Botanical Institute of the Russian Academy of Sciences)	Bohan Jiao and Tiangang Gao	——	——	——	Jiao & al., 2025; https://doi.org/10.6084/m9.figshare.28164335
Artemisia duthreuil-de-rhinsi	FLPH Tibet Expedition 12-0213	China	PE (Institute of Botany, Chinese Academy of Sciences)	Bohan Jiao and Tiangang Gao	——	——	——	Jiao & al., 2025; https://doi.org/10.6084/m9.figshare.28164335
Artemisia dzevanovskyi	MHA1001665	Ukraine	MHA (Main Botanical Garden of the Russian Academy of Sciences)	Bohan Jiao and Tiangang Gao	——	——	——	Jiao & al., 2025; https://doi.org/10.6084/m9.figshare.28164335
Artemisia echegarayi	——	Argentina	BC (Institut Botànic de Barcelona)	Christopher R. Hobbs and Bruce G. Baldwin	——	——	——	Jiao & al., 2025; https://doi.org/10.6084/m9.figshare.28164335
Artemisia elongata	Ladishna, J.M. 1892	Kyrgyzstan	UC (University of California)	Christopher R. Hobbs and Bruce G. Baldwin	——	——	——	Jiao & al., 2025; https://doi.org/10.6084/m9.figshare.28164335
Artemisia emeiensis	M. Wei 505	China	PE (Institute of Botany, Chinese Academy of Sciences)	Bohan Jiao and Tiangang Gao	——	——	——	Jiao & al., 2025; https://doi.org/10.6084/m9.figshare.28164335
Artemisia eranthema (= Turaniphytum eranthemum)	84626-063	China	PE (Institute of Botany, Chinese Academy of Sciences)	Bohan Jiao and Tiangang Gao	PRJNA909040	SAMN32211009	SRR22859156	Jiao & al., 2025; https://doi.org/10.6084/m9.figshare.28164335
Artemisia eremophila	Filatova, N. s.n. (9/19/1982)	Kyrgyzstan	UC (University of California)	Christopher R. Hobbs and Bruce G. Baldwin	——	——	——	Jiao & al., 2025; https://doi.org/10.6084/m9.figshare.28164335
Artemisia eriocarpa (= Mausolea eriocarpa)	s.n.	Russia	PE (Institute of Botany, Chinese Academy of Sciences)	Bohan Jiao and Tiangang Gao	PRJNA909040	SAMN32211010	SRR22859155	Jiao & al., 2025; https://doi.org/10.6084/m9.figshare.28164335
Artemisia eriopoda	Lilan637	China	KUN (Kunming Institute of Botany, Chinese Academy of Sciences)	Bohan Jiao and Tiangang Gao	PRJNA909040	SAMN32211011	SRR22859154	Jiao & al., 2025; https://doi.org/10.6084/m9.figshare.28164335
Artemisia erlangshanensis	M. Wei 402	China	PE (Institute of Botany, Chinese Academy of Sciences)	Bohan Jiao and Tiangang Gao	PRJNA909040	SAMN32211012	SRR22859153	Jiao & al., 2025; https://doi.org/10.6084/m9.figshare.28164335
Artemisia fedorovii	LE 10012628	Tadzhikistan	LE (Komarov Botanical Institute of the Russian Academy of Sciences)	Bohan Jiao and Tiangang Gao	——	——	——	Jiao & al., 2025; https://doi.org/10.6084/m9.figshare.28164335
Artemisia fedtschenkoana	J.Y. Zheng XH 226	China	PE (Institute of Botany, Chinese Academy of Sciences)	Bohan Jiao and Tiangang Gao	PRJNA909040	SAMN32211013	SRR22859152	Jiao & al., 2025; https://doi.org/10.6084/m9.figshare.28164335
Artemisia ferganensis	J.Y. Zheng and C. Chen 750	China	PE (Institute of Botany, Chinese Academy of Sciences)	Bohan Jiao and Tiangang Gao	PRJNA909040	SAMN32211014	SRR22859151	Jiao & al., 2025; https://doi.org/10.6084/m9.figshare.28164335
Artemisia filifolia	L.Shultz 11842	USA	UTC (Utah State University)	Bohan Jiao and Tiangang Gao	PRJNA909040	SAMN32111313	SRR22574428	Jiao & al., 2025; https://doi.org/10.6084/m9.figshare.28164335
Artemisia finita	s.n.	China	PE (Institute of Botany, Chinese Academy of Sciences)	Bohan Jiao and Tiangang Gao	——	——	——	Jiao & al., 2025; https://doi.org/10.6084/m9.figshare.28164335
Artemisia flaccida	J.Y. Zheng 260	China	PE (Institute of Botany, Chinese Academy of Sciences)	Bohan Jiao and Tiangang Gao	PRJNA909040	SAMN32211015	SRR22859150	Jiao & al., 2025; https://doi.org/10.6084/m9.figshare.28164335
Artemisia flava	V.Petrovsky 6195	Russia	PE (Institute of Botany, Chinese Academy of Sciences)	Bohan Jiao and Tiangang Gao	PRJNA909040	SAMN32211016	SRR22859149	Jiao & al., 2025; https://doi.org/10.6084/m9.figshare.28164335
Artemisia forrestii	J.Y. Zheng NS 036-17	China	PE (Institute of Botany, Chinese Academy of Sciences)	Bohan Jiao and Tiangang Gao	PRJNA909040	SAMN32211017	SRR22859132	Jiao & al., 2025; https://doi.org/10.6084/m9.figshare.28164335
Artemisia fragrans	BCN 13274	Spain	BCN (University of Barcelona)	Bohan Jiao and Tiangang Gao	PRJNA909040	SAMN32119461	SRR22582395	Jiao & al., 2025; https://doi.org/10.6084/m9.figshare.28164335
Artemisia franserioides	Hobbs A174	USA	UC (University of California)	Direct Submission (GenBank)	——	——	——	Jiao & al., 2025; https://doi.org/10.6084/m9.figshare.28164335
Artemisia freyniana	Ximeng 819	China	PE (Institute of Botany, Chinese Academy of Sciences)	Bohan Jiao and Tiangang Gao	PRJNA909040	SAMN32119480	SRR22582412	Jiao & al., 2025; https://doi.org/10.6084/m9.figshare.28164335
Artemisia frigida	J.Y. Zheng 046	China	PE (Institute of Botany, Chinese Academy of Sciences)	Bohan Jiao and Tiangang Gao	PRJNA909040	SAMN32119466	SRR22582398	Jiao & al., 2025; https://doi.org/10.6084/m9.figshare.28164335
Artemisia fukudo	J.H. Shen 888	China	PE (Institute of Botany, Chinese Academy of Sciences)	Bohan Jiao and Tiangang Gao	——	——	——	Jiao & al., 2025; https://doi.org/10.6084/m9.figshare.28164335
Artemisia fulgens	B.H. Jiao and J.Y. Zheng795	China	PE (Institute of Botany, Chinese Academy of Sciences)	Bohan Jiao and Tiangang Gao	PRJNA909040	SAMN32119484	SRR22696342	Jiao & al., 2025; https://doi.org/10.6084/m9.figshare.28164335
Artemisia fulvella	LE 10000440	Kyrgyzstan	LE (Komarov Botanical Institute of the Russian Academy of Sciences)	Bohan Jiao and Tiangang Gao	——	——	——	Jiao & al., 2025; https://doi.org/10.6084/m9.figshare.28164335
Artemisia furcata	S.Kharkevich & T.Buch s.n.	Russia	PE (Institute of Botany, Chinese Academy of Sciences)	Bohan Jiao and Tiangang Gao	PRJNA909040	SAMN32111577	SRR22574732	Jiao & al., 2025; https://doi.org/10.6084/m9.figshare.28164335
Artemisia gansuensis	B.H. Jiao-XM 1452	China	PE (Institute of Botany, Chinese Academy of Sciences)	Bohan Jiao and Tiangang Gao	——	——	——	Jiao & al., 2025; https://doi.org/10.6084/m9.figshare.28164335
Artemisia genipi	BC 908256	Spain	BC (Institut Botànic de Barcelona)	Bohan Jiao and Tiangang Gao	PRJNA909040	SAMN32211018	SRR22859131	Jiao & al., 2025; https://doi.org/10.6084/m9.figshare.28164335
Artemisia ghoratensis	LE 10010345	Afghanistan	LE (Komarov Botanical Institute of the Russian Academy of Sciences)	Bohan Jiao and Tiangang Gao	——	——	——	Jiao & al., 2025; https://doi.org/10.6084/m9.figshare.28164335
Artemisia gilvescens	——	China	——	Christopher R. Hobbs and Bruce G. Baldwin	——	——	——	Jiao & al., 2025; https://doi.org/10.6084/m9.figshare.28164335
Artemisia giraldii	H. Yan and L. Song 240	China	PE (Institute of Botany, Chinese Academy of Sciences)	Bohan Jiao and Tiangang Gao	PRJNA909040	SAMN32211019	SRR22859129	Jiao & al., 2025; https://doi.org/10.6084/m9.figshare.28164335
Artemisia glabella	J.Y. Zheng XH 164	China	PE (Institute of Botany, Chinese Academy of Sciences)	Bohan Jiao and Tiangang Gao	PRJNA909040	SAMN32211020	SRR22859128	Jiao & al., 2025; https://doi.org/10.6084/m9.figshare.28164335
Artemisia glacialis	Twibell, J 1995.37	Switzerland	UC (University of California)	Sadia Malik	——	——	——	Jiao & al., 2025; https://doi.org/10.6084/m9.figshare.28164335
Artemisia glanduligera	——	Tajikistan	——	Maria Sanz	——	——	——	Jiao & al., 2025; https://doi.org/10.6084/m9.figshare.28164335
Artemisia glauca	J.H. Shen 664	Russia	PE (Institute of Botany, Chinese Academy of Sciences)	Bohan Jiao and Tiangang Gao	PRJNA909040	SAMN32146995	SRR22674386	Jiao & al., 2025; https://doi.org/10.6084/m9.figshare.28164335
Artemisia glaucina	LE 10000490	Tajikistan	LE (Komarov Botanical Institute of the Russian Academy of Sciences)	Bohan Jiao and Tiangang Gao	——	——	——	Jiao & al., 2025; https://doi.org/10.6084/m9.figshare.28164335
Artemisia globosa	LE 1001418	Mongolia	LE (Komarov Botanical Institute of the Russian Academy of Sciences)	Bohan Jiao and Tiangang Gao	——	——	——	Jiao & al., 2025; https://doi.org/10.6084/m9.figshare.28164335
Artemisia globosoides	LE 1001414	China	LE (Komarov Botanical Institute of the Russian Academy of Sciences)	Bohan Jiao and Tiangang Gao	——	——	——	Jiao & al., 2025; https://doi.org/10.6084/m9.figshare.28164335
Artemisia globularia	MW 0142210	Canada	MW (Moscow State University)	Bohan Jiao and Tiangang Gao	——	——	——	Jiao & al., 2025; https://doi.org/10.6084/m9.figshare.28164335
Artemisia glomerata	MW 0954465	Canada	MW (Moscow State University)	Bohan Jiao and Tiangang Gao	——	——	——	Jiao & al., 2025; https://doi.org/10.6084/m9.figshare.28164335
Artemisia gmelinii	LJQ-QLS-2008-0188	China	KUN (Kunming Institute of Botany, Chinese Academy of Sciences)	Bohan Jiao and Tiangang Gao	PRJNA909040	SAMN32119467	SRR22582399	Jiao & al., 2025; https://doi.org/10.6084/m9.figshare.28164335
Artemisia gorgonum	BCN 101807	Spain	BCN (University of Barcelona)	Bohan Jiao and Tiangang Gao	PRJNA909040	SAMN32119462	SRR22582396	Jiao & al., 2025; https://doi.org/10.6084/m9.figshare.28164335
Artemisia gracilescens	NSK 0165507	Kazakhstan	NS (Central Siberian Botanical Garden of the Siberian Branch of the Russian Academy of Sciences)	Bohan Jiao and Tiangang Gao	——	——	——	Jiao & al., 2025; https://doi.org/10.6084/m9.figshare.28164335
Artemisia granatensis	——	Spain	——	Sadia Malik	——	——	——	Jiao & al., 2025; https://doi.org/10.6084/m9.figshare.28164335
Artemisia grenardii	B.H. Jiao and J.Y. Zheng815	China	PE (Institute of Botany, Chinese Academy of Sciences)	Bohan Jiao and Tiangang Gao	PRJNA909040	SAMN32119482	SRR22582427	Jiao & al., 2025; https://doi.org/10.6084/m9.figshare.28164335
Artemisia halodendron	J.Y. Zheng NE 005	China	PE (Institute of Botany, Chinese Academy of Sciences)	Bohan Jiao and Tiangang Gao	——	——	——	Jiao & al., 2025; https://doi.org/10.6084/m9.figshare.28164335
Artemisia halophila	——	Kazakhstan	——	Maria Sanz	——	——	——	Jiao & al., 2025; https://doi.org/10.6084/m9.figshare.28164335
Artemisia hancei	J.Y. Zheng NS 074-11	China	PE (Institute of Botany, Chinese Academy of Sciences)	Bohan Jiao and Tiangang Gao	PRJNA909040	SAMN32123085	SRR22696348	Jiao & al., 2025; https://doi.org/10.6084/m9.figshare.28164335
Artemisia haussknechtii	60784	Iran	ALBORZ (Science and Research Branch, Islamic Azad University)	Bohan Jiao and Tiangang Gao	PRJNA909040	SAMN32119463	SRR22582397	Jiao & al., 2025; https://doi.org/10.6084/m9.figshare.28164335
Artemisia hedinii	B.H. Jiao and J.Y. Zheng148	China	PE (Institute of Botany, Chinese Academy of Sciences)	Bohan Jiao and Tiangang Gao	PRJNA909040	SAMN32119907	SRR22582977	Jiao & al., 2025; https://doi.org/10.6084/m9.figshare.28164335
Artemisia heptapotamica	J.Y. Zheng and C. Chen 330	China	PE (Institute of Botany, Chinese Academy of Sciences)	Bohan Jiao and Tiangang Gao	PRJNA909040	SAMN32211021	SRR22859127	Jiao & al., 2025; https://doi.org/10.6084/m9.figshare.28164335
Artemisia herba-alba	——	Spain	——	Christopher R. Hobbs and Bruce G. Baldwin	——	——	——	Jiao & al., 2025; https://doi.org/10.6084/m9.figshare.28164335
Artemisia hololeuca	A.K.Skvortsov s.n.	Russia	PE (Institute of Botany, Chinese Academy of Sciences)	Bohan Jiao and Tiangang Gao	PRJNA909040	SAMN32211022	SRR22859126	Jiao & al., 2025; https://doi.org/10.6084/m9.figshare.28164335
Artemisia huguetii	BCN 13923	Spain	BCN (University of Barcelona)	Bohan Jiao and Tiangang Gao	PRJNA909040	SAMN32211023	SRR22859125	Jiao & al., 2025; https://doi.org/10.6084/m9.figshare.28164335
Artemisia igniaria	Lilan509	China	KUN (Kunming Institute of Botany, Chinese Academy of Sciences)	Bohan Jiao and Tiangang Gao	PRJNA909040	SAMN32147171	SRR22674625	Jiao & al., 2025; https://doi.org/10.6084/m9.figshare.28164335
Artemisia implicata	LE 10001479	Mongolia	LE (Komarov Botanical Institute of the Russian Academy of Sciences)	Bohan Jiao and Tiangang Gao	——	——	——	Jiao & al., 2025; https://doi.org/10.6084/m9.figshare.28164335
Artemisia imponens	B.H. Jiao and J.Y. Zheng314	China	PE (Institute of Botany, Chinese Academy of Sciences)	Bohan Jiao and Tiangang Gao	PRJNA909040	SAMN32146944	SRR22674384	Jiao & al., 2025; https://doi.org/10.6084/m9.figshare.28164335
Artemisia inaequifolia	Hobbs H231	USA	UC (University of California)	Jaume Pellicer	——	——	——	Jiao & al., 2025; https://doi.org/10.6084/m9.figshare.28164335
Artemisia incana	BCN 13926	Spain	BCN (University of Barcelona)	Bohan Jiao and Tiangang Gao	PRJNA909040	SAMN32146872	SRR22673298	Jiao & al., 2025; https://doi.org/10.6084/m9.figshare.28164335
Artemisia incisa	G.T. Gao 8492	India	PE (Institute of Botany, Chinese Academy of Sciences)	Bohan Jiao and Tiangang Gao	PRJNA909040	SAMN32147140	SRR22674604	Jiao & al., 2025; https://doi.org/10.6084/m9.figshare.28164335
Artemisia inculta	BCN 13932	Spain	BCN (University of Barcelona)	Bohan Jiao and Tiangang Gao	PRJNA909040	SAMN32146919	SRR22673383	Jiao & al., 2025; https://doi.org/10.6084/m9.figshare.28164335
Artemisia indica	Z.X. Fu 3078	China	PE (Institute of Botany, Chinese Academy of Sciences)	Bohan Jiao and Tiangang Gao	——	——	——	Jiao & al., 2025; https://doi.org/10.6084/m9.figshare.28164335
Artemisia insipida	C. Belt	France	PE (Institute of Botany, Chinese Academy of Sciences)	Bohan Jiao and Tiangang Gao	——	——	——	Jiao & al., 2025; https://doi.org/10.6084/m9.figshare.28164335
Artemisia integrifolia	Ximeng 476	China	PE (Institute of Botany, Chinese Academy of Sciences)	Bohan Jiao and Tiangang Gao	PRJNA909040	SAMN32146945	SRR22674927	Jiao & al., 2025; https://doi.org/10.6084/m9.figshare.28164335
Artemisia issykkulensis	J.Y. Zheng XH 263	China	PE (Institute of Botany, Chinese Academy of Sciences)	Bohan Jiao and Tiangang Gao	PRJNA909040	SAMN32147142	SRR22674606	Jiao & al., 2025; https://doi.org/10.6084/m9.figshare.28164335
Artemisia jacutica	J.H. Shen 736	Russia	PE (Institute of Botany, Chinese Academy of Sciences)	Bohan Jiao and Tiangang Gao	PRJNA909040	SAMN32147141	SRR22674605	Jiao & al., 2025; https://doi.org/10.6084/m9.figshare.28164335
Artemisia japonica	J.Y. Zheng NE 056	China	PE (Institute of Botany, Chinese Academy of Sciences)	Bohan Jiao and Tiangang Gao	PRJNA909040	SAMN32146923	SRR22674383	Jiao & al., 2025; https://doi.org/10.6084/m9.figshare.28164335
Artemisia jordanica	——	Jordan	BC (Institut Botànic de Barcelona)	Maria Sanz	——	——	——	Jiao & al., 2025; https://doi.org/10.6084/m9.figshare.28164335
Artemisia judaica	——	Egypt	——	Christopher R. Hobbs and Bruce G. Baldwin	——	——	——	Jiao & al., 2025; https://doi.org/10.6084/m9.figshare.28164335
Artemisia juncea	J.Y. Zheng XH 223	China	PE (Institute of Botany, Chinese Academy of Sciences)	Bohan Jiao and Tiangang Gao	PRJNA909040	SAMN32147172	SRR22674626	Jiao & al., 2025; https://doi.org/10.6084/m9.figshare.28164335
Artemisia kanashiroi	Z.X. Fu and L. Song 644	China	PE (Institute of Botany, Chinese Academy of Sciences)	Bohan Jiao and Tiangang Gao	PRJNA909040	SAMN32211024	SRR22859124	Jiao & al., 2025; https://doi.org/10.6084/m9.figshare.28164335
Artemisia kandaharensis	LE 10000786	Afghanistan	LE (Komarov Botanical Institute of the Russian Academy of Sciences)	Bohan Jiao and Tiangang Gao	——	——	——	Jiao & al., 2025; https://doi.org/10.6084/m9.figshare.28164335
Artemisia karatavica	Poljakov, P.P. 277	China	UC (University of California)	Jaume Pellicer	——	——	——	Jiao & al., 2025; https://doi.org/10.6084/m9.figshare.28164335
Artemisia karavajevii	MW0141968	Russia	MW (Moscow State University)	Bohan Jiao and Tiangang Gao	——	——	——	Jiao & al., 2025; https://doi.org/10.6084/m9.figshare.28164335
Artemisia kaschgarica	B.H. Jiao and J.Y. Zheng800	China	PE (Institute of Botany, Chinese Academy of Sciences)	Bohan Jiao and Tiangang Gao	PRJNA909040	SAMN32211025	SRR22859123	Jiao & al., 2025; https://doi.org/10.6084/m9.figshare.28164335
Artemisia kauaiensis	PTBG1000062232	USA	PTBG (National Tropical Botanical Garden)	Bohan Jiao and Tiangang Gao	——	——	——	Jiao & al., 2025; https://doi.org/10.6084/m9.figshare.28164335
Artemisia keiskeana	J.Y. Zheng NE 010	China	PE (Institute of Botany, Chinese Academy of Sciences)	Bohan Jiao and Tiangang Gao	PRJNA909040	SAMN32211026	SRR22859122	Jiao & al., 2025; https://doi.org/10.6084/m9.figshare.28164335
Artemisia kelleri	——	Jordan	BC (Institut Botànic de Barcelona)	Christopher R. Hobbs and Bruce G. Baldwin	——	——	——	Jiao & al., 2025; https://doi.org/10.6084/m9.figshare.28164335
Artemisia kemrudica	LE 10000621	Kazakhstan	LE (Komarov Botanical Institute of the Russian Academy of Sciences)	Bohan Jiao and Tiangang Gao	——	——	——	Jiao & al., 2025; https://doi.org/10.6084/m9.figshare.28164335
Artemisia kermanensis	66118	Iran	ALBORZ (Science and Research Branch, Islamic Azad University)	Bohan Jiao and Tiangang Gao	PRJNA909040	SAMN32211028	SRR22859120	Jiao & al., 2025; https://doi.org/10.6084/m9.figshare.28164335
Artemisia kitadakensis	Furuse, M. s.n. (8/19/1956)	Japan	UC (University of California)	Jaume Pellicer	——	——	——	Jiao & al., 2025; https://doi.org/10.6084/m9.figshare.28164335
Artemisia klementzae	——	Russian Federation	BC (Institut Botànic de Barcelona)	Christopher R. Hobbs and Bruce G. Baldwin	——	——	——	Jiao & al., 2025; https://doi.org/10.6084/m9.figshare.28164335
Artemisia klotzschiana	LE 10000812	Mexico	LE (Komarov Botanical Institute of the Russian Academy of Sciences)	Bohan Jiao and Tiangang Gao	——	——	——	Jiao & al., 2025; https://doi.org/10.6084/m9.figshare.28164335
Artemisia knorringiana	LE 10001926	Kyrgyzstan	LE (Komarov Botanical Institute of the Russian Academy of Sciences)	Bohan Jiao and Tiangang Gao	——	——	——	Jiao & al., 2025; https://doi.org/10.6084/m9.figshare.28164335
Artemisia kochiiformis	Chukavina, AP and NC Filatova s.n. (10/15/1981)	China	UC (University of California)	Sajjad Sarikhan	——	——	——	Jiao & al., 2025; https://doi.org/10.6084/m9.figshare.28164335
Artemisia koidzumii	LE 1001306	Russian Federation	LE (Komarov Botanical Institute of the Russian Academy of Sciences)	Bohan Jiao and Tiangang Gao	——	——	——	Jiao & al., 2025; https://doi.org/10.6084/m9.figshare.28164335
Artemisia kopetdaghensis	——	Iran (Islamic Republic of)	——	Kalendar	——	——	——	Jiao & al., 2025; https://doi.org/10.6084/m9.figshare.28164335
Artemisia korovinii	LE 10001934	Tajikistan	LE (Komarov Botanical Institute of the Russian Academy of Sciences)	Bohan Jiao and Tiangang Gao	——	——	——	Jiao & al., 2025; https://doi.org/10.6084/m9.figshare.28164335
Artemisia korshinskyi	LE 10000857	Tajikistan	LE (Komarov Botanical Institute of the Russian Academy of Sciences)	Bohan Jiao and Tiangang Gao	——	——	——	Jiao & al., 2025; https://doi.org/10.6084/m9.figshare.28164335
Artemisia kotuchovii	——	Kazakhstan	——	Christopher R. Hobbs and Bruce G. Baldwin	——	——	——	Jiao & al., 2025; https://doi.org/10.6084/m9.figshare.28164335
Artemisia kruhsiana	NSK 0152217	Canada	NS (Central Siberian Botanical Garden of the Siberian Branch of the Russian Academy of Sciences)	Bohan Jiao and Tiangang Gao	——	——	——	Jiao & al., 2025; https://doi.org/10.6084/m9.figshare.28164335
Artemisia kurramensis	Togasi, M s.n. (11/2/1957)	Pakistan	UC (University of California)	Jaume Pellicer	——	——	——	Jiao & al., 2025; https://doi.org/10.6084/m9.figshare.28164335
Artemisia kuschakewiczii	——	China	BC (Institut Botànic de Barcelona)	Direct Submission (GenBank)	——	——	——	Jiao & al., 2025; https://doi.org/10.6084/m9.figshare.28164335
Artemisia laciniata	LE-Korobkov 06-16	Spain	BC (Institut Botànic de Barcelona)	Bohan Jiao and Tiangang Gao	PRJNA909040	SAMN32146921	SRR22673838	Jiao & al., 2025; https://doi.org/10.6084/m9.figshare.28164335
Artemisia lactiflora	B.H. Jiao and J.Y. Zheng215	China	PE (Institute of Botany, Chinese Academy of Sciences)	Bohan Jiao and Tiangang Gao	——	——	——	Jiao & al., 2025; https://doi.org/10.6084/m9.figshare.28164335
Artemisia lagocephala	B.H. Jiao and S.Q. Zhao 131	China	PE (Institute of Botany, Chinese Academy of Sciences)	Bohan Jiao and Tiangang Gao	PRJNA909040	SAMN32211032	SRR22859115	Jiao & al., 2025; https://doi.org/10.6084/m9.figshare.28164335
Artemisia lagopus	MW 0157821	Russian Federation	MW (Moscow State University)	Bohan Jiao and Tiangang Gao	——	——	——	Jiao & al., 2025; https://doi.org/10.6084/m9.figshare.28164335
Artemisia lancea	J.Y. Zheng 035	China	PE (Institute of Botany, Chinese Academy of Sciences)	Bohan Jiao and Tiangang Gao	PRJNA909040	SAMN32211033	SRR22859114	Jiao & al., 2025; https://doi.org/10.6084/m9.figshare.28164335
Artemisia latifolia	J.H. Shen 799	Russia	PE (Institute of Botany, Chinese Academy of Sciences)	Bohan Jiao and Tiangang Gao	——	——	——	Jiao & al., 2025; https://doi.org/10.6084/m9.figshare.28164335
Artemisia lavandulifolia	B.H. Jiao and J.Y. Zheng239	China	PE (Institute of Botany, Chinese Academy of Sciences)	Bohan Jiao and Tiangang Gao	——	——	——	Jiao & al., 2025; https://doi.org/10.6084/m9.figshare.28164335
Artemisia ledebouriana	BC 873221	Spain	BC (Institut Botànic de Barcelona)	Bohan Jiao and Tiangang Gao	PRJNA909040	SAMN32211035	SRR22859112	Jiao & al., 2025; https://doi.org/10.6084/m9.figshare.28164335
Artemisia lehmanniana	——	China	——	Christopher R. Hobbs and Bruce G. Baldwin	——	——	——	Jiao & al., 2025; https://doi.org/10.6084/m9.figshare.28164335
Artemisia lercheana	J.H. Shen 809	Russia	PE (Institute of Botany, Chinese Academy of Sciences)	Bohan Jiao and Tiangang Gao	PRJNA909040	SAMN32147534	SRR22674984	Jiao & al., 2025; https://doi.org/10.6084/m9.figshare.28164335
Artemisia lessingiana	Leonova, T. 542	Kazakhstan	UC (University of California)	Jaume Pellicer	——	——	——	Jiao & al., 2025; https://doi.org/10.6084/m9.figshare.28164335
Artemisia leucodes	LE 1001951	Kazakhstan	LE (Komarov Botanical Institute of the Russian Academy of Sciences)	Bohan Jiao and Tiangang Gao	——	——	——	Jiao & al., 2025; https://doi.org/10.6084/m9.figshare.28164335
Artemisia leucotricha	LE 10001027	Tajikistan	LE (Komarov Botanical Institute of the Russian Academy of Sciences)	Bohan Jiao and Tiangang Gao	——	——	——	Jiao & al., 2025; https://doi.org/10.6084/m9.figshare.28164335
Artemisia limosa	——	Russian Federation	BC (Institut Botànic de Barcelona)	Jaume Pellicer	——	——	——	Jiao & al., 2025; https://doi.org/10.6084/m9.figshare.28164335
Artemisia littoricola	——	Russian Federation	BC (Institut Botànic de Barcelona)	Maria Sanz	——	——	——	Jiao & al., 2025; https://doi.org/10.6084/m9.figshare.28164335
Artemisia longifolia	King & Garveg 13408	USA	US (Smithsonian Institution)	Bohan Jiao and Tiangang Gao	——	——	——	Jiao & al., 2025; https://doi.org/10.6084/m9.figshare.28164335
Artemisia lucentica	——	Spain	——	Jaume Pellicer	——	——	——	Jiao & al., 2025; https://doi.org/10.6084/m9.figshare.28164335
Artemisia ludoviciana	G.T. Gao 7304	USA	PE (Institute of Botany, Chinese Academy of Sciences)	Bohan Jiao and Tiangang Gao	PRJNA909040	SAMN32146996	SRR22674387	Jiao & al., 2025; https://doi.org/10.6084/m9.figshare.28164335
Artemisia macilenta	BC 873225	Spain	BC (Institut Botànic de Barcelona)	Bohan Jiao and Tiangang Gao	PRJNA909040	SAMN32211037	SRR22859110	Jiao & al., 2025; https://doi.org/10.6084/m9.figshare.28164335
Artemisia macrantha	LE 10000676	Russia	LE (Komarov Botanical Institute of the Russian Academy of Sciences)	Bohan Jiao and Tiangang Gao	——	——	——	Jiao & al., 2025; https://doi.org/10.6084/m9.figshare.28164335
Artemisia macrocephala	B.H. Jiao and J.Y. Zheng589	China	PE (Institute of Botany, Chinese Academy of Sciences)	Bohan Jiao and Tiangang Gao	PRJNA909040	SAMN32211038	SRR22859109	Jiao & al., 2025; https://doi.org/10.6084/m9.figshare.28164335
Artemisia magellanica	——	Argentina	BC (Institut Botànic de Barcelona)	Christopher R. Hobbs and Bruce G. Baldwin	——	——	——	Jiao & al., 2025; https://doi.org/10.6084/m9.figshare.28164335
Artemisia mairei	J.Y. Zheng NS 034-9	China	PE (Institute of Botany, Chinese Academy of Sciences)	Bohan Jiao and Tiangang Gao	PRJNA909040	SAMN32147554	SRR22696347	Jiao & al., 2025; https://doi.org/10.6084/m9.figshare.28164335
Artemisia manshurica	B.H. Jiao and S.Q. Zhao 094	China	PE (Institute of Botany, Chinese Academy of Sciences)	Bohan Jiao and Tiangang Gao	PRJNA909040	SAMN32147523	SRR22674737	Jiao & al., 2025; https://doi.org/10.6084/m9.figshare.28164335
Artemisia maritima	G.T. Gao 8265	France	PE (Institute of Botany, Chinese Academy of Sciences)	Bohan Jiao and Tiangang Gao	——	——	——	Jiao & al., 2025; https://doi.org/10.6084/m9.figshare.28164335
Artemisia marschalliana	B.H. Jiao and J.Y. Zheng816-8	China	PE (Institute of Botany, Chinese Academy of Sciences)	Bohan Jiao and Tiangang Gao	PRJNA909040	SAMN32147525	SRR22674743	Jiao & al., 2025; https://doi.org/10.6084/m9.figshare.28164335
Artemisia martirensis	Thorne, R.F. 57280	USA	UC (University of California)	Riggins & Seigler	——	——	——	Jiao & al., 2025; https://doi.org/10.6084/m9.figshare.28164335
Artemisia mattfeldii	B.H. Jiao and J.Y. Zheng787	China	PE (Institute of Botany, Chinese Academy of Sciences)	Bohan Jiao and Tiangang Gao	PRJNA909040	SAMN32147524	SRR22674742	Jiao & al., 2025; https://doi.org/10.6084/m9.figshare.28164335
Artemisia mauiensis	PTBG1000061971	USA	PTBG (National Tropical Botanical Garden)	Bohan Jiao and Tiangang Gao	——	——	——	Jiao & al., 2025; https://doi.org/10.6084/m9.figshare.28164335
Artemisia maximovicziana	——	Russian Federation	——	Jaume Pellicer	——	——	——	Jiao & al., 2025; https://doi.org/10.6084/m9.figshare.28164335
Artemisia medioxima	——	China	BC (Institut Botànic de Barcelona)	Christopher R. Hobbs and Bruce G. Baldwin	——	——	——	Jiao & al., 2025; https://doi.org/10.6084/m9.figshare.28164335
Artemisia melanolepis	104510	Iran	ALBORZ (Science and Research Branch, Islamic Azad University)	Bohan Jiao and Tiangang Gao	PRJNA909040	SAMN32147522	SRR22674738	Jiao & al., 2025; https://doi.org/10.6084/m9.figshare.28164335
Artemisia mendozana	Turland & Bergmeimer 18730	Argentina	US (Smithsonian Institution)	Bohan Jiao and Tiangang Gao	——	——	——	Jiao & al., 2025; https://doi.org/10.6084/m9.figshare.28164335
Artemisia michauxiana	LE 1001375	Canada	LE (Komarov Botanical Institute of the Russian Academy of Sciences)	Bohan Jiao and Tiangang Gao	——	——	——	Jiao & al., 2025; https://doi.org/10.6084/m9.figshare.28164335
Artemisia minchunensis	J.Y. Zheng and C. Chen 835	China	PE (Institute of Botany, Chinese Academy of Sciences)	Bohan Jiao and Tiangang Gao	PRJNA909040	SAMN32112273	SRR22726651	Jiao & al., 2025; https://doi.org/10.6084/m9.figshare.28164335
Artemisia minor	CheJ.Y. Zheng NS L0511	China	KUN (Kunming Institute of Botany, Chinese Academy of Sciences)	Bohan Jiao and Tiangang Gao	PRJNA909040	SAMN32147174	SRR22674627	Jiao & al., 2025; https://doi.org/10.6084/m9.figshare.28164335
Artemisia molinieri	BCN 14061	Spain	BCN (University of Barcelona)	Bohan Jiao and Tiangang Gao	PRJNA909040	SAMN32119464	SRR22727761	Jiao & al., 2025; https://doi.org/10.6084/m9.figshare.28164335
Artemisia mongolica	B.H. Jiao 084	China	PE (Institute of Botany, Chinese Academy of Sciences)	Bohan Jiao and Tiangang Gao	PRJNA909040	SAMN32112376	SRR22675180	Jiao & al., 2025; https://doi.org/10.6084/m9.figshare.28164335
Artemisia mongolorum	MW0165265	Russian Federation	MW (Moscow State University)	Bohan Jiao and Tiangang Gao	——	——	——	Jiao & al., 2025; https://doi.org/10.6084/m9.figshare.28164335
Artemisia monophylla	MHA1001588	Japan	MHA (Main Botanical Garden of the Russian Academy of Sciences)	Bohan Jiao and Tiangang Gao	——	——	——	Jiao & al., 2025; https://doi.org/10.6084/m9.figshare.28164335
Artemisia monosperma	BCN 14067	Spain	BCN (University of Barcelona)	Bohan Jiao and Tiangang Gao	PRJNA909040	SAMN32119465	SRR22726035	Jiao & al., 2025; https://doi.org/10.6084/m9.figshare.28164335
Artemisia montana	LE 1001450	Japan	LE (Komarov Botanical Institute of the Russian Academy of Sciences)	Bohan Jiao and Tiangang Gao	——	——	——	Jiao & al., 2025; https://doi.org/10.6084/m9.figshare.28164335
Artemisia moorcroftiana	LJQ-QLS-2008-0128	China	KUN (Kunming Institute of Botany, Chinese Academy of Sciences)	Bohan Jiao and Tiangang Gao	PRJNA909040	SAMN32150602	SRR22675070	Jiao & al., 2025; https://doi.org/10.6084/m9.figshare.28164335
Artemisia morrisonensis	Chen T.T.et al. 12540	China	PE (Institute of Botany, Chinese Academy of Sciences)	Bohan Jiao and Tiangang Gao	——	——	——	Jiao & al., 2025; https://doi.org/10.6084/m9.figshare.28164335
Artemisia myriantha	LiuJQ-GN-2011-447	China	KUN (Kunming Institute of Botany, Chinese Academy of Sciences)	Bohan Jiao and Tiangang Gao	PRJNA909040	SAMN32151042	SRR22675181	Jiao & al., 2025; https://doi.org/10.6084/m9.figshare.28164335
Artemisia nakaii	C.Chen 197	China	PE (Institute of Botany, Chinese Academy of Sciences)	Bohan Jiao and Tiangang Gao	PRJNA909040	SAMN32112407	SRR22675179	Jiao & al., 2025; https://doi.org/10.6084/m9.figshare.28164335
Artemisia namanganica	MHA1001611	Tajikistan	MHA (Main Botanical Garden of the Russian Academy of Sciences)	Bohan Jiao and Tiangang Gao	——	——	——	Jiao & al., 2025; https://doi.org/10.6084/m9.figshare.28164335
Artemisia nanschanica	B.H. Jiao and J.Y. Zheng144	China	PE (Institute of Botany, Chinese Academy of Sciences)	Bohan Jiao and Tiangang Gao	PRJNA909040	SAMN32147173	SRR22674628	Jiao & al., 2025; https://doi.org/10.6084/m9.figshare.28164335
Artemisia nesiotica	Smith, N. 1.2	USA	UC (University of California)	Jaume Pellicer	——	——	——	Jiao & al., 2025; https://doi.org/10.6084/m9.figshare.28164335
Artemisia niitakayamensis	——	China	BC (Institut Botànic de Barcelona)	Christopher R. Hobbs and Bruce G. Baldwin	——	——	——	Jiao & al., 2025; https://doi.org/10.6084/m9.figshare.28164335
Artemisia nilagirica	Z.X. Fu 2886	China	PE (Institute of Botany, Chinese Academy of Sciences)	Bohan Jiao and Tiangang Gao	——	——	——	Jiao & al., 2025; https://doi.org/10.6084/m9.figshare.28164335
Artemisia nitida	BC 908258	Spain	BC (Institut Botànic de Barcelona)	Bohan Jiao and Tiangang Gao	PRJNA909040	SAMN32146922	SRR22674382	Jiao & al., 2025; https://doi.org/10.6084/m9.figshare.28164335
Artemisia nitrosa	MW0192918	Russian Federation	MW (Moscow State University)	Bohan Jiao and Tiangang Gao	——	——	——	Jiao & al., 2025; https://doi.org/10.6084/m9.figshare.28164335
Artemisia norvegica	G.T. Gao 7580	UK	PE (Institute of Botany, Chinese Academy of Sciences)	Bohan Jiao and Tiangang Gao	PRJNA909040	SAMN32151022	SRR22675178	Jiao & al., 2025; https://doi.org/10.6084/m9.figshare.28164335
Artemisia nova	L.Shultz 22411	USA	UTC (Utah State University)	Bohan Jiao and Tiangang Gao	PRJNA909040	SAMN32151043	SRR22675182	Jiao & al., 2025; https://doi.org/10.6084/m9.figshare.28164335
Artemisia nujianensis	H. Yan and L. Song 120	China	PE (Institute of Botany, Chinese Academy of Sciences)	Bohan Jiao and Tiangang Gao	——	——	——	Jiao & al., 2025; https://doi.org/10.6084/m9.figshare.28164335
Artemisia nutans	Biagi, F. & P. Castagnini n.s. (10/13/2005)	Ukraine	UC (University of California)	Jaume Pellicer	——	——	——	Jiao & al., 2025; https://doi.org/10.6084/m9.figshare.28164335
Artemisia nuttallii	LE 10010515	USA	LE (Komarov Botanical Institute of the Russian Academy of Sciences)	Bohan Jiao and Tiangang Gao	——	——	——	Jiao & al., 2025; https://doi.org/10.6084/m9.figshare.28164335
Artemisia obtusiloba	J.Y. Zheng XH 124	China	PE (Institute of Botany, Chinese Academy of Sciences)	Bohan Jiao and Tiangang Gao	PRJNA909040	SAMN32151070	SRR22675209	Jiao & al., 2025; https://doi.org/10.6084/m9.figshare.28164335
Artemisia occidentalisichuanensis	J.Y. Zheng 283	China	PE (Institute of Botany, Chinese Academy of Sciences)	Bohan Jiao and Tiangang Gao	PRJNA909040	SAMN32151145	SRR22696345	Jiao & al., 2025; https://doi.org/10.6084/m9.figshare.28164335
Artemisia occidentalisinensis	B.H. Jiao and J.Y. Zheng267	China	PE (Institute of Botany, Chinese Academy of Sciences)	Bohan Jiao and Tiangang Gao	PRJNA909040	SAMN32211039	SRR22859107	Jiao & al., 2025; https://doi.org/10.6084/m9.figshare.28164335
Artemisia oelandica	LE 1001129	Sweden	LE (Komarov Botanical Institute of the Russian Academy of Sciences)	Bohan Jiao and Tiangang Gao	——	——	——	Jiao & al., 2025; https://doi.org/10.6084/m9.figshare.28164335
Artemisia oliveriana	unknown	Iran	ALBORZ (Science and Research Branch, Islamic Azad University)	Bohan Jiao and Tiangang Gao	PRJNA909040	SAMN32211040	SRR22859106	Jiao & al., 2025; https://doi.org/10.6084/m9.figshare.28164335
Artemisia opulenta	J.H. Shen 652	Russia	PE (Institute of Botany, Chinese Academy of Sciences)	Bohan Jiao and Tiangang Gao	PRJNA909040	SAMN32211041	SRR22859105	Jiao & al., 2025; https://doi.org/10.6084/m9.figshare.28164335
Artemisia ordosica	——	China	BC (Institut Botànic de Barcelona)	Riggins & Seigler	——	——	——	Jiao & al., 2025; https://doi.org/10.6084/m9.figshare.28164335
Artemisia orientalihengduangensis	H.H. Hu 076	China	PE (Institute of Botany, Chinese Academy of Sciences)	Bohan Jiao and Tiangang Gao	——	——	——	Jiao & al., 2025; https://doi.org/10.6084/m9.figshare.28164335
Artemisia orientaliyunnanensis	H.H. Hu 047	China	PE (Institute of Botany, Chinese Academy of Sciences)	Bohan Jiao and Tiangang Gao	——	——	——	Jiao & al., 2025; https://doi.org/10.6084/m9.figshare.28164335
Artemisia oxycephala	J.Y. Zheng NE 084-3	China	PE (Institute of Botany, Chinese Academy of Sciences)	Bohan Jiao and Tiangang Gao	PRJNA909040	SAMN32211042	SRR22859104	Jiao & al., 2025; https://doi.org/10.6084/m9.figshare.28164335
Artemisia packardiae	——	USA	——	Sonia Garcia	——	——	——	Jiao & al., 2025; https://doi.org/10.6084/m9.figshare.28164335
Artemisia palmeri	leg. Ign. s.n. (5/5/2003)	USA	UC (University of California)	Jaume Pellicer	——	——	——	Jiao & al., 2025; https://doi.org/10.6084/m9.figshare.28164335
Artemisia palustris	——	Mongolia	BC (Institut Botànic de Barcelona)	Bohan Jiao and Tiangang Gao	——	——	——	Jiao & al., 2025; https://doi.org/10.6084/m9.figshare.28164335
Artemisia pancicii	BC 878540	Spain	BC (Institut Botànic de Barcelona)	Bohan Jiao and Tiangang Gao	PRJNA909040	SAMN32211043	SRR22859103	Jiao & al., 2025; https://doi.org/10.6084/m9.figshare.28164335
Artemisia pannosa	MW0141354	Russia	MW (Moscow State University)	Bohan Jiao and Tiangang Gao	——	——	——	Jiao & al., 2025; https://doi.org/10.6084/m9.figshare.28164335
Artemisia papposa	L.Shultz 20391	USA	UTC (Utah State University)	Sadia Malik	PRJNA909040	SAMN32211044	SRR22859102	Jiao & al., 2025; https://doi.org/10.6084/m9.figshare.28164335
Artemisia parviflora	B.H. Jiao and J.Y. Zheng532	China	PE (Institute of Botany, Chinese Academy of Sciences)	Bohan Jiao and Tiangang Gao	PRJNA909040	SAMN32211045	SRR22859101	Jiao & al., 2025; https://doi.org/10.6084/m9.figshare.28164335
Artemisia pattersonii	LE 1001464	USA	LE (Komarov Botanical Institute of the Russian Academy of Sciences)	Bohan Jiao and Tiangang Gao	——	——	——	Jiao & al., 2025; https://doi.org/10.6084/m9.figshare.28164335
Artemisia pauciflora	——	Russian Federation	——	Christopher R. Hobbs and Bruce G. Baldwin	——	——	——	Jiao & al., 2025; https://doi.org/10.6084/m9.figshare.28164335
Artemisia pectinata (= Neopallasia pectinata)	B.H. Jiao and S.Q. Zhao 135	China	PE (Institute of Botany, Chinese Academy of Sciences)	Bohan Jiao and Tiangang Gao	PRJNA909040	SAMN32211046	SRR22859212	Jiao & al., 2025; https://doi.org/10.6084/m9.figshare.28164335
Artemisia pedatifida	Hartman, RE & Nelson, TW 40341	USA	UC (University of California)	Riggins & Seigler	——	——	——	Jiao & al., 2025; https://doi.org/10.6084/m9.figshare.28164335
Artemisia pedemontana	BC 879924	Spain	BC (Institut Botànic de Barcelona)	Bohan Jiao and Tiangang Gao	PRJNA909040	SAMN32211048	SRR22859210	Jiao & al., 2025; https://doi.org/10.6084/m9.figshare.28164335
Artemisia pedunculosa	NS0009975	Japan	NS (Central Siberian Botanical Garden of the Siberian Branch of the Russian Academy of Sciences)	Bohan Jiao and Tiangang Gao	——	——	——	Jiao & al., 2025; https://doi.org/10.6084/m9.figshare.28164335
Artemisia persica	XiaNH0450	China	KUN (Kunming Institute of Botany, Chinese Academy of Sciences)	Bohan Jiao and Tiangang Gao	——	——	——	Jiao & al., 2025; https://doi.org/10.6084/m9.figshare.28164335
Artemisia pewzowi	B.H. Jiao ZH164	China	PE (Institute of Botany, Chinese Academy of Sciences)	Bohan Jiao and Tiangang Gao	——	——	——	Jiao & al., 2025; https://doi.org/10.6084/m9.figshare.28164335
Artemisia phaeolepis	——	China	PE (Institute of Botany, Chinese Academy of Sciences)	Bohan Jiao and Tiangang Gao	——	——	——	Jiao & al., 2025; https://doi.org/10.6084/m9.figshare.28164335
Artemisia phyllobotrys	H. Yan and L. Song 204	China	PE (Institute of Botany, Chinese Academy of Sciences)	Bohan Jiao and Tiangang Gao	PRJNA909040	SAMN32211049	SRR22859208	Jiao & al., 2025; https://doi.org/10.6084/m9.figshare.28164335
Artemisia pontica	G.T. Gao 5357	China	PE (Institute of Botany, Chinese Academy of Sciences)	Bohan Jiao and Tiangang Gao	PRJNA909040	SAMN32211050	SRR22859207	Jiao & al., 2025; https://doi.org/10.6084/m9.figshare.28164335
Artemisia porrecta	——	Kazakhstan	——	Sonia Garcia	——	——	——	Jiao & al., 2025; https://doi.org/10.6084/m9.figshare.28164335
Artemisia porteri	——	USA	——	Natalia V. Tkach	——	——	——	Jiao & al., 2025; https://doi.org/10.6084/m9.figshare.28164335
Artemisia potentilloides	LE 1001539	USA	LE (Komarov Botanical Institute of the Russian Academy of Sciences)	Bohan Jiao and Tiangang Gao	——	——	——	Jiao & al., 2025; https://doi.org/10.6084/m9.figshare.28164335
Artemisia prattii	H. Yan and L. Song 219	China	PE (Institute of Botany, Chinese Academy of Sciences)	Bohan Jiao and Tiangang Gao	PRJNA909040	SAMN32211052	SRR22859205	Jiao & al., 2025; https://doi.org/10.6084/m9.figshare.28164335
Artemisia princeps	LiXJ579	China	KUN (Kunming Institute of Botany, Chinese Academy of Sciences)	Bohan Jiao and Tiangang Gao	PRJNA909040	SAMN32211053	SRR22859204	Jiao & al., 2025; https://doi.org/10.6084/m9.figshare.28164335
Artemisia pubescens	J.Y. Zheng NS 039	China	PE (Institute of Botany, Chinese Academy of Sciences)	Bohan Jiao and Tiangang Gao	PRJNA909040	SAMN32211055	SRR22859202	Jiao & al., 2025; https://doi.org/10.6084/m9.figshare.28164335
Artemisia punctigera	——	Russian Federation	——	Christopher R. Hobbs and Bruce G. Baldwin	——	——	——	Jiao & al., 2025; https://doi.org/10.6084/m9.figshare.28164335
Artemisia pycnocephala	H. Ma784	USA	PE (Institute of Botany, Chinese Academy of Sciences)	Bohan Jiao and Tiangang Gao	PRJNA909040	SAMN32211056	SRR22859201	Jiao & al., 2025; https://doi.org/10.6084/m9.figshare.28164335
Artemisia pycnorrhiza	BC 873223	Spain	BC (Institut Botànic de Barcelona)	Bohan Jiao and Tiangang Gao	——	——	——	Jiao & al., 2025; https://doi.org/10.6084/m9.figshare.28164335
Artemisia pygmaea	Hobbs H243	USA	UC (University of California)	Sajjad Sarikhan	——	——	——	Jiao & al., 2025; https://doi.org/10.6084/m9.figshare.28164335
Artemisia qinlingensis	J.Y. Zheng and C. Chen 1260	China	PE (Institute of Botany, Chinese Academy of Sciences)	Bohan Jiao and Tiangang Gao	PRJNA909040	SAMN32211058	SRR22859199	Jiao & al., 2025; https://doi.org/10.6084/m9.figshare.28164335
Artemisia quettensis	——	Pakistan	——	Jaume Pellicer	——	——	——	Jiao & al., 2025; https://doi.org/10.6084/m9.figshare.28164335
Artemisia quinqueloba	LE 10011676	Kazakhstan	LE (Komarov Botanical Institute of the Russian Academy of Sciences)	Bohan Jiao and Tiangang Gao	——	——	——	Jiao & al., 2025; https://doi.org/10.6084/m9.figshare.28164335
Artemisia ramosa	——	Morocco	BC (Institut Botànic de Barcelona)	Maria Sanz	——	——	——	Jiao & al., 2025; https://doi.org/10.6084/m9.figshare.28164335
Artemisia remotiloba	LE 10002128	Russia	LE (Komarov Botanical Institute of the Russian Academy of Sciences)	Bohan Jiao and Tiangang Gao	——	——	——	Jiao & al., 2025; https://doi.org/10.6084/m9.figshare.28164335
Artemisia reptans	——	Spain	——	Christopher R. Hobbs and Bruce G. Baldwin	——	——	——	Jiao & al., 2025; https://doi.org/10.6084/m9.figshare.28164335
Artemisia rhodantha	MHA1001641	Tajikistan	MHA (Main Botanical Garden of the Russian Academy of Sciences)	Bohan Jiao and Tiangang Gao	——	——	——	Jiao & al., 2025; https://doi.org/10.6084/m9.figshare.28164335
Artemisia richardsoniana	LE 10011718	USA	LE (Komarov Botanical Institute of the Russian Academy of Sciences)	Bohan Jiao and Tiangang Gao	——	——	——	Jiao & al., 2025; https://doi.org/10.6084/m9.figshare.28164335
Artemisia robusta	M. Wei 363	China	PE (Institute of Botany, Chinese Academy of Sciences)	Bohan Jiao and Tiangang Gao	PRJNA909040	SAMN32211059	SRR22859197	Jiao & al., 2025; https://doi.org/10.6084/m9.figshare.28164335
Artemisia rosthornii	Z.X. Fu 3064	China	PE (Institute of Botany, Chinese Academy of Sciences)	Bohan Jiao and Tiangang Gao	PRJNA909040	SAMN32211060	SRR22859148	Jiao & al., 2025; https://doi.org/10.6084/m9.figshare.28164335
Artemisia rothrockii	Hobbs H253	USA	MHA (Main Botanical Garden of the Russian Academy of Sciences)	Bohan Jiao and Tiangang Gao	——	——	——	Jiao & al., 2025; https://doi.org/10.6084/m9.figshare.28164335
Artemisia roxburghiana	Twibell, J. 2007.37	China	UC (University of California)	Maria Sanz	——	——	——	Jiao & al., 2025; https://doi.org/10.6084/m9.figshare.28164335
Artemisia rubiginosa (=Kaschgaria komarovii)	J.Y. Zheng and C. Chen 435	China	PE (Institute of Botany, Chinese Academy of Sciences)	Bohan Jiao and Tiangang Gao	——	——	——	Jiao & al., 2025; https://doi.org/10.6084/m9.figshare.28164335
Artemisia rubripes	B.H. Jiao and S.Q. Zhao 123	China	PE (Institute of Botany, Chinese Academy of Sciences)	Bohan Jiao and Tiangang Gao	PRJNA909040	SAMN32211061	SRR22859147	Jiao & al., 2025; https://doi.org/10.6084/m9.figshare.28164335
Artemisia rupestris	J.Y. Zheng XH 198	China	PE (Institute of Botany, Chinese Academy of Sciences)	Bohan Jiao and Tiangang Gao	PRJNA909040	SAMN32211062	SRR22859146	Jiao & al., 2025; https://doi.org/10.6084/m9.figshare.28164335
Artemisia ruthiae	——	USA	——	Jaume Pellicer	——	——	——	Jiao & al., 2025; https://doi.org/10.6084/m9.figshare.28164335
Artemisia rutifolia	J.Y. Zheng XH 254	China	PE (Institute of Botany, Chinese Academy of Sciences)	Bohan Jiao and Tiangang Gao	PRJNA909040	SAMN32211063	SRR22859145	Jiao & al., 2025; https://doi.org/10.6084/m9.figshare.28164335
Artemisia saharae	LE 10011787	Algeria	LE (Komarov Botanical Institute of the Russian Academy of Sciences)	Bohan Jiao and Tiangang Gao	——	——	——	Jiao & al., 2025; https://doi.org/10.6084/m9.figshare.28164335
Artemisia saissanica	MHA1001643	Kazakhstan	MHA (Main Botanical Garden of the Russian Academy of Sciences)	Bohan Jiao and Tiangang Gao	——	——	——	Jiao & al., 2025; https://doi.org/10.6084/m9.figshare.28164335
Artemisia salsoloides	——	Russian Federation	BC (Institut Botànic de Barcelona)	Christopher R. Hobbs and Bruce G. Baldwin	——	——	——	Jiao & al., 2025; https://doi.org/10.6084/m9.figshare.28164335
Artemisia samoiedorum	LE 1002120	Russian Federation	LE (Komarov Botanical Institute of the Russian Academy of Sciences)	Bohan Jiao and Tiangang Gao	——	——	——	Jiao & al., 2025; https://doi.org/10.6084/m9.figshare.28164335
Artemisia santolina	J. Li 9607015	China	PE (Institute of Botany, Chinese Academy of Sciences)	Bohan Jiao and Tiangang Gao	——	——	——	Jiao & al., 2025; https://doi.org/10.6084/m9.figshare.28164335
Artemisia santonicum	——	Ukraine	——	Natalia V. Tkach	——	——	——	Jiao & al., 2025; https://doi.org/10.6084/m9.figshare.28164335
Artemisia saposhnikovii	B.H. Jiao and J.Y. Zheng812-1	China	PE (Institute of Botany, Chinese Academy of Sciences)	Bohan Jiao and Tiangang Gao	PRJNA909040	SAMN32211066	SRR22859142	Jiao & al., 2025; https://doi.org/10.6084/m9.figshare.28164335
Artemisia sawanensis	R.C. Qin 1768	China	PE (Institute of Botany, Chinese Academy of Sciences)	Bohan Jiao and Tiangang Gao	——	——	——	Jiao & al., 2025; https://doi.org/10.6084/m9.figshare.28164335
Artemisia schmidtiana	M. Wei 1232	China	PE (Institute of Botany, Chinese Academy of Sciences)	Bohan Jiao and Tiangang Gao	PRJNA909040	SAMN32211067	SRR22859141	Jiao & al., 2025; https://doi.org/10.6084/m9.figshare.28164335
Artemisia schrenkiana	J.Y. Zheng XH 148	China	PE (Institute of Botany, Chinese Academy of Sciences)	Bohan Jiao and Tiangang Gao	PRJNA909040	SAMN32211068	SRR22859140	Jiao & al., 2025; https://doi.org/10.6084/m9.figshare.28164335
Artemisia scoparia	B.H. Jiao and J.Y. Zheng813-1	China	PE (Institute of Botany, Chinese Academy of Sciences)	Bohan Jiao and Tiangang Gao	PRJNA909040	SAMN32211069	SRR22859138	Jiao & al., 2025; https://doi.org/10.6084/m9.figshare.28164335
Artemisia scopulorum	LE 1001856	USA	LE (Komarov Botanical Institute of the Russian Academy of Sciences)	Bohan Jiao and Tiangang Gao	——	——	——	Jiao & al., 2025; https://doi.org/10.6084/m9.figshare.28164335
Artemisia selengensis	J.Y. Zheng NE 059	China	PE (Institute of Botany, Chinese Academy of Sciences)	Bohan Jiao and Tiangang Gao	PRJNA909040	SAMN32211071	SRR22859136	Jiao & al., 2025; https://doi.org/10.6084/m9.figshare.28164335
Artemisia semiarida	J.Y. Zheng XH 174	China	PE (Institute of Botany, Chinese Academy of Sciences)	Bohan Jiao and Tiangang Gao	PRJNA909040	SAMN32211072	SRR22859135	Jiao & al., 2025; https://doi.org/10.6084/m9.figshare.28164335
Artemisia senjavinensis	——	USA	——	Christopher R. Hobbs and Bruce G. Baldwin	——	——	——	Jiao & al., 2025; https://doi.org/10.6084/m9.figshare.28164335
Artemisia sericea	J.Y. Zheng XH 203	China	PE (Institute of Botany, Chinese Academy of Sciences)	Bohan Jiao and Tiangang Gao	PRJNA909040	SAMN32211073	SRR22859134	Jiao & al., 2025; https://doi.org/10.6084/m9.figshare.28164335
Artemisia serrata	LE 1001832	USA	LE (Komarov Botanical Institute of the Russian Academy of Sciences)	Bohan Jiao and Tiangang Gao	——	——	——	Jiao & al., 2025; https://doi.org/10.6084/m9.figshare.28164335
Artemisia shangnanensis	B.H. Jiao and S.Q. Zhao 304	China	PE (Institute of Botany, Chinese Academy of Sciences)	Bohan Jiao and Tiangang Gao	PRJNA909040	SAMN32211074	SRR22859133	Jiao & al., 2025; https://doi.org/10.6084/m9.figshare.28164335
Artemisia shennongjiaensis	B.H. Jiao and S.Q. Zhao 285	China	PE (Institute of Botany, Chinese Academy of Sciences)	Bohan Jiao and Tiangang Gao	PRJNA909040	SAMN32211075	SRR22859100	Jiao & al., 2025; https://doi.org/10.6084/m9.figshare.28164335
Artemisia sibirica (=Filifolium sibiricum)	J.Y. Zheng XH 48	China	PE (Institute of Botany, Chinese Academy of Sciences)	Bohan Jiao and Tiangang Gao	PRJNA909040	SAMN32211077	SRR22859098	Jiao & al., 2025; https://doi.org/10.6084/m9.figshare.28164335
Artemisia sichuanensis	M. Wei 456	China	PE (Institute of Botany, Chinese Academy of Sciences)	Bohan Jiao and Tiangang Gao	PRJNA909040	SAMN32211078	SRR22859097	Jiao & al., 2025; https://doi.org/10.6084/m9.figshare.28164335
Artemisia sieberi	BCN 14176	Spain	BCN (University of Barcelona)	Bohan Jiao and Tiangang Gao	PRJNA909040	SAMN32211079	SRR22859095	Jiao & al., 2025; https://doi.org/10.6084/m9.figshare.28164335
Artemisia siensis	B.H. Jiao and J.Y. Zheng036	China	PE (Institute of Botany, Chinese Academy of Sciences)	Bohan Jiao and Tiangang Gao	——	——	——	Jiao & al., 2025; https://doi.org/10.6084/m9.figshare.28164335
Artemisia sieversiana	B.H. Jiao and S.Q. Zhao 134	China	PE (Institute of Botany, Chinese Academy of Sciences)	Bohan Jiao and Tiangang Gao	PRJNA909040	SAMN32211080	SRR22859094	Jiao & al., 2025; https://doi.org/10.6084/m9.figshare.28164335
Artemisia simplex	Dorn, R. 6976	USA	RM (University of Wyoming)	Christopher R. Hobbs and Bruce G. Baldwin	——	——	——	Jiao & al., 2025; https://doi.org/10.6084/m9.figshare.28164335
Artemisia simulans	B.H. Jiao 022	China	PE (Institute of Botany, Chinese Academy of Sciences)	Bohan Jiao and Tiangang Gao	PRJNA909040	SAMN32211081	SRR22859093	Jiao & al., 2025; https://doi.org/10.6084/m9.figshare.28164335
Artemisia sinanensis	NS 0010033	Japan	NS (Central Siberian Botanical Garden of the Siberian Branch of the Russian Academy of Sciences)	Bohan Jiao and Tiangang Gao	——	——	——	Jiao & al., 2025; https://doi.org/10.6084/m9.figshare.28164335
Artemisia skorniakovii	LE 10001330	Tajikistan	LE (Komarov Botanical Institute of the Russian Academy of Sciences)	Bohan Jiao and Tiangang Gao	——	——	——	Jiao & al., 2025; https://doi.org/10.6084/m9.figshare.28164335
Artemisia smithii	M. Wei 475	China	PE (Institute of Botany, Chinese Academy of Sciences)	Bohan Jiao and Tiangang Gao	PRJNA909040	SAMN32211083	SRR22859091	Jiao & al., 2025; https://doi.org/10.6084/m9.figshare.28164335
Artemisia sodiroi	G.T. Gao 9726	Ecuador	PE (Institute of Botany, Chinese Academy of Sciences)	Bohan Jiao and Tiangang Gao	PRJNA909040	SAMN32211085	SRR22859089	Jiao & al., 2025; https://doi.org/10.6084/m9.figshare.28164335
Artemisia songarica	ZhangDY521	China	KUN (Kunming Institute of Botany, Chinese Academy of Sciences)	Bohan Jiao and Tiangang Gao	PRJNA909040	SAMN32211086	SRR22859088	Jiao & al., 2025; https://doi.org/10.6084/m9.figshare.28164335
Artemisia speciosa	M. Wei 499	China	PE (Institute of Botany, Chinese Academy of Sciences)	Bohan Jiao and Tiangang Gao	PRJNA909040	SAMN32211089	SRR22859243	Jiao & al., 2025; https://doi.org/10.6084/m9.figshare.28164335
Artemisia sphaerocephala	J.Y. Zheng NE 006-9	China	PE (Institute of Botany, Chinese Academy of Sciences)	Bohan Jiao and Tiangang Gao	PRJNA909040	SAMN32211090	SRR22859242	Jiao & al., 2025; https://doi.org/10.6084/m9.figshare.28164335
Artemisia spiciformis	Roderick, W. s.n. (9/13/1969)	USA	UC (University of California)	Sajjad Sarikhan	——	——	——	Jiao & al., 2025; https://doi.org/10.6084/m9.figshare.28164335
Artemisia spicigera	BCN 14177	Spain	BCN (University of Barcelona)	Bohan Jiao and Tiangang Gao	PRJNA909040	SAMN32211091	SRR22859241	Jiao & al., 2025; https://doi.org/10.6084/m9.figshare.28164335
Artemisia splendens	BC 902594	Spain	BC (Institut Botànic de Barcelona)	Bohan Jiao and Tiangang Gao	PRJNA909040	SAMN32211092	SRR22859240	Jiao & al., 2025; https://doi.org/10.6084/m9.figshare.28164335
Artemisia stechmanniana	B.H. Jiao and S.Q. Zhao 160	China	PE (Institute of Botany, Chinese Academy of Sciences)	Bohan Jiao and Tiangang Gao	——	——	——	Jiao & al., 2025; https://doi.org/10.6084/m9.figshare.28164335
Artemisia stelleriana	B.H. Jiao 445	China	PE (Institute of Botany, Chinese Academy of Sciences)	Bohan Jiao and Tiangang Gao	PRJNA909040	SAMN32211093	SRR22859239	Jiao & al., 2025; https://doi.org/10.6084/m9.figshare.28164335
Artemisia stolonifera	XuZD229	China	KUN (Kunming Institute of Botany, Chinese Academy of Sciences)	Bohan Jiao and Tiangang Gao	PRJNA909040	SAMN32211094	SRR22859238	Jiao & al., 2025; https://doi.org/10.6084/m9.figshare.28164335
Artemisia subarctica	MW0140842	Russian Federation	MW (Moscow State University)	Bohan Jiao and Tiangang Gao	——	——	——	Jiao & al., 2025; https://doi.org/10.6084/m9.figshare.28164335
Artemisia sublessingiana	J.Y. Zheng XH 176	China	PE (Institute of Botany, Chinese Academy of Sciences)	Bohan Jiao and Tiangang Gao	——	——	——	Jiao & al., 2025; https://doi.org/10.6084/m9.figshare.28164335
Artemisia subulata	Ximeng 148	China	PE (Institute of Botany, Chinese Academy of Sciences)	Bohan Jiao and Tiangang Gao	PRJNA909040	SAMN32211095	SRR22859237	Jiao & al., 2025; https://doi.org/10.6084/m9.figshare.28164335
Artemisia suksdorfii	Edwards, S. 95.109	USA	PE (Institute of Botany, Chinese Academy of Sciences)	Bohan Jiao and Tiangang Gao	——	——	——	Jiao & al., 2025; https://doi.org/10.6084/m9.figshare.28164335
Artemisia sylvatica	B.H. Jiao and S.Q. Zhao 215	China	PE (Institute of Botany, Chinese Academy of Sciences)	Bohan Jiao and Tiangang Gao	PRJNA909040	SAMN32211097	SRR22859235	Jiao & al., 2025; https://doi.org/10.6084/m9.figshare.28164335
Artemisia szowitziana	LE 10012479	Azerbaijan	LE (Komarov Botanical Institute of the Russian Academy of Sciences)	Bohan Jiao and Tiangang Gao	——	——	——	Jiao & al., 2025; https://doi.org/10.6084/m9.figshare.28164335
Artemisia tafelii	B.H. Jiao and J.Y. Zheng248	China	PE (Institute of Botany, Chinese Academy of Sciences)	Bohan Jiao and Tiangang Gao	PRJNA909040	SAMN32211098	SRR22859234	Jiao & al., 2025; https://doi.org/10.6084/m9.figshare.28164335
Artemisia tainingensis	B.H. Jiao and J.Y. Zheng048-1	China	PE (Institute of Botany, Chinese Academy of Sciences)	Bohan Jiao and Tiangang Gao	PRJNA909040	SAMN32211099	SRR22859232	Jiao & al., 2025; https://doi.org/10.6084/m9.figshare.28164335
Artemisia tanacetifolia	J.H. Shen 571	Russia	PE (Institute of Botany, Chinese Academy of Sciences)	Bohan Jiao and Tiangang Gao	PRJNA909040	SAMN32211100	SRR22859231	Jiao & al., 2025; https://doi.org/10.6084/m9.figshare.28164335
Artemisia tangutica	M. Wei 1241	China	PE (Institute of Botany, Chinese Academy of Sciences)	Bohan Jiao and Tiangang Gao	PRJNA909040	SAMN32211101	SRR22859230	Jiao & al., 2025; https://doi.org/10.6084/m9.figshare.28164335
Artemisia taurica	NSK0066248	Ukraine	NS (Central Siberian Botanical Garden of the Siberian Branch of the Russian Academy of Sciences)	Bohan Jiao and Tiangang Gao	——	——	——	Jiao & al., 2025; https://doi.org/10.6084/m9.figshare.28164335
Artemisia tectimundi	LE 10012034	Afghanistan	LE (Komarov Botanical Institute of the Russian Academy of Sciences)	Bohan Jiao and Tiangang Gao	——	——	——	Jiao & al., 2025; https://doi.org/10.6084/m9.figshare.28164335
Artemisia tenuisecta	J.H. Shen 816	Russia	PE (Institute of Botany, Chinese Academy of Sciences)	Bohan Jiao and Tiangang Gao	PRJNA909040	SAMN32211102	SRR22859229	Jiao & al., 2025; https://doi.org/10.6084/m9.figshare.28164335
Artemisia terrae-albae	J.Y. Zheng XH 211	China	PE (Institute of Botany, Chinese Academy of Sciences)	Bohan Jiao and Tiangang Gao	PRJNA909040	SAMN32211103	SRR22859196	Jiao & al., 2025; https://doi.org/10.6084/m9.figshare.28164335
Artemisia thellungiana	YJ.Y. Zheng NS 0370	China	KUN (Kunming Institute of Botany, Chinese Academy of Sciences)	Bohan Jiao and Tiangang Gao	PRJNA909040	SAMN32211104	SRR22859195	Jiao & al., 2025; https://doi.org/10.6084/m9.figshare.28164335
Artemisia thuscula	BCN 97829	Spain	BCN (University of Barcelona)	Bohan Jiao and Tiangang Gao	PRJNA909040	SAMN32211105	SRR22859194	Jiao & al., 2025; https://doi.org/10.6084/m9.figshare.28164335
Artemisia tilesii	S.Kharkevich & T.Buch 764b	USA	PE (Institute of Botany, Chinese Academy of Sciences)	Bohan Jiao and Tiangang Gao	PRJNA909040	SAMN32211106	SRR22859193	Jiao & al., 2025; https://doi.org/10.6084/m9.figshare.28164335
Artemisia tomentella	BC 873227	Spain	BC (Institut Botànic de Barcelona)	Bohan Jiao and Tiangang Gao	PRJNA909040	SAMN32211107	SRR22859192	Jiao & al., 2025; https://doi.org/10.6084/m9.figshare.28164335
Artemisia tournefortiana	J.Y. Zheng XH 123	China	PE (Institute of Botany, Chinese Academy of Sciences)	Bohan Jiao and Tiangang Gao	PRJNA909040	SAMN32211108	SRR22859191	Jiao & al., 2025; https://doi.org/10.6084/m9.figshare.28164335
Artemisia trautvetteriana	MHA1001663	Ukraine	MHA (Main Botanical Garden of the Russian Academy of Sciences)	Bohan Jiao and Tiangang Gao	——	——	——	Jiao & al., 2025; https://doi.org/10.6084/m9.figshare.28164335
Artemisia tridactyla	SunH-07ZX-3911	China	KUN (Kunming Institute of Botany, Chinese Academy of Sciences)	Bohan Jiao and Tiangang Gao	PRJNA909040	SAMN32211110	SRR22859188	Jiao & al., 2025; https://doi.org/10.6084/m9.figshare.28164335
Artemisia tridentata	H. Ma616	USA	PE (Institute of Botany, Chinese Academy of Sciences)	Bohan Jiao and Tiangang Gao	PRJNA909040	SAMN32211111	SRR22859187	Jiao & al., 2025; https://doi.org/10.6084/m9.figshare.28164335
Artemisia tripartita	L.Shultz 11868	USA	UTC (Utah State University)	Bohan Jiao and Tiangang Gao	PRJNA909040	SAMN32211114	SRR22859184	Jiao & al., 2025; https://doi.org/10.6084/m9.figshare.28164335
Artemisia turanica	23437	Iran	ALBORZ (Science and Research Branch, Islamic Azad University)	Bohan Jiao and Tiangang Gao	PRJNA909040	SAMN32211115	SRR22859183	Jiao & al., 2025; https://doi.org/10.6084/m9.figshare.28164335
Artemisia turcomanica	——	Afghanistan	——	Maria Sanz	——	——	——	Jiao & al., 2025; https://doi.org/10.6084/m9.figshare.28164335
Artemisia umbelliformis	BC 908289	Spain	BC (Institut Botànic de Barcelona)	Bohan Jiao and Tiangang Gao	PRJNA909040	SAMN32211116	SRR22859182	Jiao & al., 2025; https://doi.org/10.6084/m9.figshare.28164335
Artemisia umbrosa	J.H. Shen 658	Russia	PE (Institute of Botany, Chinese Academy of Sciences)	Bohan Jiao and Tiangang Gao	PRJNA909040	SAMN32211117	SRR22859181	Jiao & al., 2025; https://doi.org/10.6084/m9.figshare.28164335
Artemisia vachanica	LE 10012221	Afghanistan	LE (Komarov Botanical Institute of the Russian Academy of Sciences)	Bohan Jiao and Tiangang Gao	——	——	——	Jiao & al., 2025; https://doi.org/10.6084/m9.figshare.28164335
Artemisia vallesiaca	BCN 114068	Spain	BCN (University of Barcelona)	Bohan Jiao and Tiangang Gao	PRJNA909040	SAMN32211118	SRR22859228	Jiao & al., 2025; https://doi.org/10.6084/m9.figshare.28164335
Artemisia velutina	LJBG0071	China	KUN (Kunming Institute of Botany, Chinese Academy of Sciences)	Bohan Jiao and Tiangang Gao	PRJNA909040	SAMN32211119	SRR22859226	Jiao & al., 2025; https://doi.org/10.6084/m9.figshare.28164335
Artemisia verbenacea	X.Y. Hou 12882	China	PE (Institute of Botany, Chinese Academy of Sciences)	Bohan Jiao and Tiangang Gao	——	——	——	Jiao & al., 2025; https://doi.org/10.6084/m9.figshare.28164335
Artemisia verlotiorum	B.H. Jiao and S.Q. Zhao 292	China	PE (Institute of Botany, Chinese Academy of Sciences)	Bohan Jiao and Tiangang Gao	PRJNA909040	SAMN32211120	SRR22859225	Jiao & al., 2025; https://doi.org/10.6084/m9.figshare.28164335
Artemisia vestita	ZhongY426	China	KUN (Kunming Institute of Botany, Chinese Academy of Sciences)	Bohan Jiao and Tiangang Gao	PRJNA909040	SAMN32211121	SRR22859224	Jiao & al., 2025; https://doi.org/10.6084/m9.figshare.28164335
Artemisia vexans	B.H. Jiao and J.Y. Zheng192	China	PE (Institute of Botany, Chinese Academy of Sciences)	Bohan Jiao and Tiangang Gao	PRJNA909040	SAMN32211122	SRR22859223	Jiao & al., 2025; https://doi.org/10.6084/m9.figshare.28164335
Artemisia viridisquama	Z.X. Fu 3075	China	PE (Institute of Botany, Chinese Academy of Sciences)	Bohan Jiao and Tiangang Gao	——	——	——	Jiao & al., 2025; https://doi.org/10.6084/m9.figshare.28164335
Artemisia viridissima	B.H. Jiao and S.Q. Zhao 130	China	PE (Institute of Botany, Chinese Academy of Sciences)	Bohan Jiao and Tiangang Gao	PRJNA909040	SAMN32211123	SRR22859222	Jiao & al., 2025; https://doi.org/10.6084/m9.figshare.28164335
Artemisia viscidissima	Z.X. Fu 1720	China	PE (Institute of Botany, Chinese Academy of Sciences)	Bohan Jiao and Tiangang Gao	——	——	——	Jiao & al., 2025; https://doi.org/10.6084/m9.figshare.28164335
Artemisia vulgaris	G.T. Gao 6771	UK	PE (Institute of Botany, Chinese Academy of Sciences)	Bohan Jiao and Tiangang Gao	PRJNA909040	SAMN32211124	SRR22859221	Jiao & al., 2025; https://doi.org/10.6084/m9.figshare.28164335
Artemisia waltonii	YangYP-Q-4274	China	KUN (Kunming Institute of Botany, Chinese Academy of Sciences)	Bohan Jiao and Tiangang Gao	PRJNA909040	SAMN32211127	SRR22859218	Jiao & al., 2025; https://doi.org/10.6084/m9.figshare.28164335
Artemisia wellbyi	Lihui-Q-2010-23	China	KUN (Kunming Institute of Botany, Chinese Academy of Sciences)	Bohan Jiao and Tiangang Gao	PRJNA909040	SAMN32211129	SRR22859215	Jiao & al., 2025; https://doi.org/10.6084/m9.figshare.28164335
Artemisia woodii	DSM 1030	Canada	PE (Institute of Botany, Chinese Academy of Sciences)	Bohan Jiao and Tiangang Gao	——	——	——	Jiao & al., 2025; https://doi.org/10.6084/m9.figshare.28164335
Artemisia wudanica	J.Y. Zheng NE 004-6	China	PE (Institute of Botany, Chinese Academy of Sciences)	Bohan Jiao and Tiangang Gao	PRJNA909040	SAMN32211131	SRR22859213	Jiao & al., 2025; https://doi.org/10.6084/m9.figshare.28164335
Artemisia xanthochroa	NS0010018	Russian Federation	NS (Central Siberian Botanical Garden of the Siberian Branch of the Russian Academy of Sciences)	Bohan Jiao and Tiangang Gao	——	——	——	Jiao & al., 2025; https://doi.org/10.6084/m9.figshare.28164335
Artemisia xerophytica	J.Y. Zheng XH 193	China	PE (Institute of Botany, Chinese Academy of Sciences)	Bohan Jiao and Tiangang Gao	PRJNA909040	SAMN32211132	SRR22859180	Jiao & al., 2025; https://doi.org/10.6084/m9.figshare.28164335
Artemisia xigazeensis	Lihui-Q-09-27	China	KUN (Kunming Institute of Botany, Chinese Academy of Sciences)	Bohan Jiao and Tiangang Gao	PRJNA909040	SAMN32211133	SRR22859179	Jiao & al., 2025; https://doi.org/10.6084/m9.figshare.28164335
Artemisia yadongensis	B.H. Jiao and J.Y. Zheng575	China	PE (Institute of Botany, Chinese Academy of Sciences)	Bohan Jiao and Tiangang Gao	PRJNA909040	SAMN32211134	SRR22859178	Jiao & al., 2025; https://doi.org/10.6084/m9.figshare.28164335
Artemisia yongii	H. Yan and L. Song 107	China	PE (Institute of Botany, Chinese Academy of Sciences)	Bohan Jiao and Tiangang Gao	——	——	——	Jiao & al., 2025; https://doi.org/10.6084/m9.figshare.28164335
Artemisia younghusbandii	ZhongY111	China	KUN (Kunming Institute of Botany, Chinese Academy of Sciences)	Bohan Jiao and Tiangang Gao	PRJNA909040	SAMN32211135	SRR22859177	Jiao & al., 2025; https://doi.org/10.6084/m9.figshare.28164335
Artemisia yunnanensis	M. Wei 324	China	PE (Institute of Botany, Chinese Academy of Sciences)	Bohan Jiao and Tiangang Gao	PRJNA909040	SAMN32211136	SRR22859176	Jiao & al., 2025; https://doi.org/10.6084/m9.figshare.28164335
Artemisia zayuensis	Z.X. Fu 1305	China	PE (Institute of Botany, Chinese Academy of Sciences)	Bohan Jiao and Tiangang Gao	PRJNA909040	SAMN32211137	SRR22859175	Jiao & al., 2025; https://doi.org/10.6084/m9.figshare.28164335
Artemisia zhaodongensis	C.Chen 202	China	PE (Institute of Botany, Chinese Academy of Sciences)	Bohan Jiao and Tiangang Gao	PRJNA909040	SAMN32211138	SRR22859174	Jiao & al., 2025; https://doi.org/10.6084/m9.figshare.28164335
Artemisia spinescens (= Picrothamnus desertorum)	L.Shultz 17485	USA	UTC (Utah State University)	Bohan Jiao and Tiangang Gao	PRJNA909040	SAMN32211139	SRR22859172	Jiao & al., 2025; https://doi.org/10.6084/m9.figshare.28164335
Artemisiella stracheyi	ZhongY096	China	KUN (Kunming Institute of Botany, Chinese Academy of Sciences)	Bohan Jiao and Tiangang Gao	PRJNA909040	SAMN32211140	SRR22859171	Jiao & al., 2025; https://doi.org/10.6084/m9.figshare.28164335
Ajania fastigiata	08CS264	China	KUN (Kunming Institute of Botany, Chinese Academy of Sciences)	Bohan Jiao and Tiangang Gao	——	——	——	Jiao & al., 2025; https://doi.org/10.6084/m9.figshare.28164335
Ajania fruticulosa	LiuJQ-fjj-0136	China	KUN (Kunming Institute of Botany, Chinese Academy of Sciences)	Bohan Jiao and Tiangang Gao	——	——	——	Jiao & al., 2025; https://doi.org/10.6084/m9.figshare.28164335
Ajania khartensis	XiaNH0450	China	KUN (Kunming Institute of Botany, Chinese Academy of Sciences)	Bohan Jiao and Tiangang Gao	PRJNA909040	SAMN32092016	SRR22560546	Jiao & al., 2025; https://doi.org/10.6084/m9.figshare.28164335
Ajania parviflora	Nie & Zhang 090	China	PE (Institute of Botany, Chinese Academy of Sciences)	Bohan Jiao and Tiangang Gao	——	——	——	Jiao & al., 2025; https://doi.org/10.6084/m9.figshare.28164335
Ajania potaninii	11CS3652	China	KUN (Kunming Institute of Botany, Chinese Academy of Sciences)	Bohan Jiao and Tiangang Gao	PRJNA909040	SAMN32105192	SRR22572263	Jiao & al., 2025; https://doi.org/10.6084/m9.figshare.28164335
Ajania quercifolia	LJBG0824	China	KUN (Kunming Institute of Botany, Chinese Academy of Sciences)	Bohan Jiao and Tiangang Gao	PRJNA909040	SAMN32105302	SRR22572289	Jiao & al., 2025; https://doi.org/10.6084/m9.figshare.28164335
Brachanthemum titovii	——	Kazakhstan	——	Maria Sanz	——	——	——	Jiao & al., 2025; https://doi.org/10.6084/m9.figshare.28164335
Chrysanthemum chanetii	BianFH-0372	China	KUN (Kunming Institute of Botany, Chinese Academy of Sciences)	Bohan Jiao and Tiangang Gao	——	——	——	Jiao & al., 2025; https://doi.org/10.6084/m9.figshare.28164335
Chrysanthemum indicum	08CS908	China	KUN (Kunming Institute of Botany, Chinese Academy of Sciences)	Bohan Jiao and Tiangang Gao	PRJNA909040	SAMN32211142	SRR22859169	Jiao & al., 2025; https://doi.org/10.6084/m9.figshare.28164335
Chrysanthemum lavandulifolium	GanQL232	China	KUN (Kunming Institute of Botany, Chinese Academy of Sciences)	Bohan Jiao and Tiangang Gao	PRJNA909040	SAMN32211143	SRR22859168	Jiao & al., 2025; https://doi.org/10.6084/m9.figshare.28164335
Chrysanthemum maximowiczii	——	China	PE (Institute of Botany, Chinese Academy of Sciences)	Bohan Jiao and Tiangang Gao	——	——	——	Jiao & al., 2025; https://doi.org/10.6084/m9.figshare.28164335
Chrysanthemum oreastrum	zhouHC1240	China	KUN (Kunming Institute of Botany, Chinese Academy of Sciences)	Bohan Jiao and Tiangang Gao	——	——	——	Jiao & al., 2025; https://doi.org/10.6084/m9.figshare.28164335
Chrysanthemum zawadskii	Huangxw1815	China	KUN (Kunming Institute of Botany, Chinese Academy of Sciences)	Bohan Jiao and Tiangang Gao	——	——	——	Jiao & al., 2025; https://doi.org/10.6084/m9.figshare.28164335
